# Supplementary material for: GOMCL: a toolkit to cluster, evaluate, and extract non-redundant associations of Gene Ontology-based functions
Source: BMC Bioinformatics. 2020 Apr 10;21:139. doi: 10.1186/s12859-020-3447-4 (PMC7146957; doi:10.1186/s12859-020-3447-4)
Supplement: Supplementary file 1 — Additional file 1. GOMCL cluster information for each GO term. [file 12859_2020_3447_MOESM1_ESM.xlsx]

## Sheet: Sheet1
Clstr	Full GO-ID	Description	Type	Depth	p-value	adj p-value	x.cats.test	n.cats.ref	X.total.test	N.total.ref	Genes in test set
1	GO:0032502	developmental process	BP	D01	6.29e-09	1.77e-07	131	1820	972	22304	AT4G34740|AT5G49020|AT3G56990|AT3G06930|AT3G23580|AT2G36400|AT1G55900|AT4G15910|AT3G23670|AT3G49240|AT2G21050|AT1G04870|AT1G75500|AT3G13490|AT1G50240|AT1G18450|AT1G68990|AT5G40480|AT5G56680|AT5G53290|AT1G26910|AT2G41500|AT2G44190|AT3G56090|AT4G28250|AT5G42970|AT1G25350|AT2G37860|AT1G16280|AT4G15900|AT5G62440|AT5G17430|AT5G51600|AT1G73590|AT3G25710|AT3G60360|AT2G38560|AT2G01290|AT2G37640|AT4G00310…
1	GO:0032501	multicellular organismal process	BP	D01	7.5e-08	1.36e-06	122	1732	972	22304	AT4G34740|AT5G49020|AT3G56990|AT3G06930|AT3G23580|AT2G36400|AT1G55900|AT4G15910|AT3G23670|AT3G49240|AT2G21050|AT1G04870|AT3G13490|AT1G50240|AT1G18450|AT1G68990|AT5G40480|AT5G56680|AT5G53290|AT2G41500|AT2G44190|AT3G56090|AT5G42970|AT1G25350|AT2G37860|AT1G16280|AT4G15900|AT5G62440|AT5G17430|AT1G73590|AT3G25710|AT3G60360|AT2G38560|AT2G01290|AT4G00310|AT1G05470|AT1G18370|AT3G28730|AT2G20000|AT2G20490…
1	GO:0000003	reproduction	BP	D01	4.02e-05	0.000391	67	931	972	22304	AT3G55620|AT4G10760|AT5G49020|AT2G02560|AT3G06930|AT2G04030|AT4G23750|AT2G19520|AT2G22870|AT1G69770|AT1G55900|AT4G26300|AT3G49240|AT4G01560|AT1G04870|AT3G13490|AT1G18450|AT1G68990|AT5G40480|AT5G56680|AT5G53290|AT2G34570|AT2G41500|AT1G20960|AT2G44190|AT3G56090|AT5G48030|AT3G61140|AT1G25350|AT2G06990|AT5G16750|AT3G54180|AT1G01370|AT1G80410|AT4G15900|AT1G73590|AT5G27740|AT1G19850|AT1G06220|AT1G21690…
1	GO:0008283	cell proliferation	BP	D01	1.16e-07	2e-06	11	34	972	22304	AT1G74560|AT1G50490|AT5G39740|AT3G20060|AT3G25520|AT5G28640|AT1G18800|AT5G55920|AT5G13680|AT5G50320|AT2G46520
1	GO:0048856	anatomical structure development	BP	D02	1.55e-07	2.49e-06	102	1392	972	22304	AT4G34740|AT5G49020|AT3G06930|AT2G36400|AT1G55900|AT3G49240|AT2G21050|AT1G04870|AT1G75500|AT3G13490|AT1G50240|AT1G18450|AT1G68990|AT5G40480|AT5G56680|AT5G53290|AT2G44190|AT3G56090|AT4G28250|AT1G25350|AT2G37860|AT4G15900|AT5G17430|AT5G51600|AT1G73590|AT3G25710|AT2G01290|AT2G38560|AT2G37640|AT4G00310|AT1G05470|AT1G18370|AT3G28730|AT2G20000|AT5G22330|AT3G52910|AT3G12670|AT3G55510|AT1G49400|AT1G14350…
1	GO:0016043	cellular component organization	BP	D02	7.55e-14	4.6e-12	93	935	972	22304	AT3G57060|AT2G27040|AT5G49020|AT4G26430|AT5G66410|AT1G72440|AT3G05330|AT3G06930|AT3G19720|AT2G36070|AT5G55280|AT1G04070|AT2G19480|AT4G21270|AT1G54960|AT5G54510|AT2G19520|AT1G14900|AT4G14150|AT3G48900|AT1G69770|AT3G23670|AT4G25340|AT2G46520|AT1G75500|AT1G18450|AT3G20000|AT1G68990|AT2G37340|AT2G36250|AT2G29530|AT2G44190|AT3G06030|AT2G28000|AT1G13220|AT5G66750|AT5G48030|AT4G28250|AT3G61140|AT2G35630…
1	GO:0022414	reproductive process	BP	D02	2.05e-05	0.000208	67	911	972	22304	AT3G55620|AT4G10760|AT5G49020|AT2G02560|AT3G06930|AT2G04030|AT4G23750|AT2G19520|AT2G22870|AT1G69770|AT1G55900|AT4G26300|AT3G49240|AT4G01560|AT1G04870|AT3G13490|AT1G18450|AT1G68990|AT5G40480|AT5G56680|AT5G53290|AT2G34570|AT2G41500|AT1G20960|AT2G44190|AT3G56090|AT5G48030|AT3G61140|AT1G25350|AT2G06990|AT5G16750|AT3G54180|AT1G01370|AT1G80410|AT4G15900|AT1G73590|AT5G27740|AT1G19850|AT1G06220|AT1G21690…
1	GO:0044085	cellular component biogenesis	BP	D02	2.27e-12	9.75e-11	56	454	972	22304	AT4G26430|AT5G39740|AT3G25520|AT5G06360|AT3G05330|AT4G26600|AT2G19480|AT4G21270|AT4G14150|AT1G14900|AT2G47420|AT4G02400|AT3G23670|AT4G25340|AT4G35490|AT1G75500|AT2G46520|AT2G37340|AT4G25730|AT5G52470|AT4G25630|AT3G61140|AT2G35630|AT3G19630|AT2G47990|AT1G16280|AT5G62440|AT5G51600|AT3G61650|AT1G07790|AT1G06720|AT1G63780|AT2G39140|AT5G56950|AT2G37990|AT1G02730|AT5G05620|AT2G37470|AT1G06760|AT3G03110…
1	GO:0006457	protein folding	BP	D02	0.000162	0.00135	20	184	972	22304	AT3G62030|AT4G37910|AT5G16070|AT1G26660|AT2G04030|AT3G07770|AT1G55490|AT1G23100|AT3G56070|AT1G14980|AT2G28000|AT4G26780|AT5G09590|AT5G48030|AT3G09700|AT3G02000|AT1G29990|AT3G13470|AT3G44600|AT5G17710
1	GO:0007049	cell cycle	BP	D02	4.46e-08	8.61e-07	24	152	972	22304	AT3G61650|AT5G04320|AT3G48150|AT3G05330|AT2G27970|AT3G11520|AT4G21270|AT2G32590|AT5G42970|AT4G14150|AT5G05620|AT2G35630|AT5G40840|AT1G69770|AT1G03780|AT3G43210|AT5G18700|AT3G63130|AT3G23670|AT3G54180|AT4G05190|AT5G51600|AT1G50240|AT1G76540
1	GO:0007017	microtubule-based process	BP	D02	2.11e-17	2.21e-15	30	101	972	22304	AT5G27550|AT5G66410|AT3G20150|AT5G60930|AT1G72250|AT2G28620|AT1G54960|AT4G21270|AT1G18550|AT3G63130|AT1G59540|AT3G16060|AT4G14330|AT2G37420|AT3G10180|AT5G23910|AT5G02370|AT2G44190|AT3G06030|AT2G29550|AT3G10310|AT2G35630|AT1G03780|AT3G43210|AT2G36200|AT2G22610|AT1G29990|AT3G44050|AT4G05190|AT5G51600
1	GO:0032259	methylation	BP	D02	2.6e-05	0.000262	13	77	972	22304	AT2G27040|AT4G10760|AT5G49020|AT4G25730|AT3G06930|AT5G52470|AT3G58470|AT5G13960|AT3G26410|AT1G57820|AT4G25630|AT1G69770|AT1G04870
1	GO:0022403	cell cycle phase	BP	D02	0.0015	0.00936	10	75	972	22304	AT4G21270|AT2G32590|AT5G04320|AT5G42970|AT2G35630|AT5G40840|AT1G03780|AT3G63130|AT4G05190|AT1G76540
1	GO:0051301	cell division	BP	D02	5.25e-13	2.64e-11	22	75	972	22304	AT1G10270|AT3G61650|AT1G53140|AT3G17360|AT5G66410|AT3G05330|AT4G37650|AT2G44190|AT1G57820|AT1G18370|AT1G54960|AT4G14150|AT5G05620|AT2G35630|AT1G69770|AT3G43210|AT5G18700|AT3G63130|AT3G23670|AT5G16750|AT5G51600|AT1G50240
1	GO:0007275	multicellular organismal development	BP	D03	1.07e-08	2.58e-07	121	1655	972	22304	AT4G34740|AT5G49020|AT3G56990|AT3G06930|AT3G23580|AT2G36400|AT1G55900|AT4G15910|AT3G23670|AT3G49240|AT2G21050|AT1G04870|AT3G13490|AT1G50240|AT1G18450|AT1G68990|AT5G40480|AT5G56680|AT5G53290|AT2G41500|AT2G44190|AT3G56090|AT5G42970|AT1G25350|AT2G37860|AT1G16280|AT4G15900|AT5G62440|AT5G17430|AT1G73590|AT3G25710|AT3G60360|AT2G38560|AT2G01290|AT4G00310|AT1G05470|AT1G18370|AT3G28730|AT2G20000|AT2G20490…
1	GO:0003006	reproductive developmental process	BP	D03	3.57e-06	4.07e-05	65	829	972	22304	AT3G55620|AT4G10760|AT5G49020|AT2G02560|AT3G06930|AT2G04030|AT4G23750|AT2G19520|AT2G22870|AT1G69770|AT1G55900|AT4G26300|AT3G49240|AT4G01560|AT1G04870|AT3G13490|AT1G18450|AT1G68990|AT5G40480|AT5G56680|AT5G53290|AT2G34570|AT2G41500|AT1G20960|AT2G44190|AT3G56090|AT5G48030|AT3G61140|AT1G25350|AT2G06990|AT5G16750|AT3G54180|AT1G80410|AT4G15900|AT1G73590|AT5G27740|AT1G19850|AT1G06220|AT1G21690|AT2G38560…
1	GO:0006996	organelle organization	BP	D03	1.93e-17	2.21e-15	71	526	972	22304	AT3G57060|AT2G27040|AT5G49020|AT5G66410|AT1G72440|AT3G05330|AT3G06930|AT3G19720|AT2G36070|AT5G55280|AT1G04070|AT2G19480|AT4G21270|AT1G54960|AT1G14900|AT4G14150|AT3G48900|AT1G69770|AT3G23670|AT4G25340|AT3G20000|AT1G18450|AT2G36250|AT2G44190|AT2G29530|AT3G06030|AT1G13220|AT2G28000|AT5G66750|AT5G48030|AT2G35630|AT5G40840|AT2G25880|AT4G05410|AT5G62440|AT1G16970|AT5G51600|AT3G61650|AT1G07790|AT2G39140…
1	GO:0009653	anatomical structure morphogenesis	BP	D03	0.00378	0.0202	36	515	972	22304	AT3G25710|AT4G34740|AT3G61650|AT5G39740|AT3G25520|AT2G37640|AT1G11130|AT1G18370|AT5G54510|AT2G20000|AT2G19520|AT5G05620|AT1G14350|AT3G03110|AT3G44600|AT1G50240|AT1G75500|AT1G68990|AT1G74560|AT5G16310|AT5G17020|AT2G03090|AT5G55920|AT2G44190|AT5G48030|AT4G28250|AT2G06990|AT3G43210|AT1G18800|AT3G02000|AT5G18700|AT3G54180|AT4G05410|AT5G17430|AT5G51600|AT1G73590
1	GO:0022607	cellular component assembly	BP	D03	1.06e-07	1.85e-06	32	258	972	22304	AT3G61650|AT1G07790|AT4G26430|AT3G05330|AT5G56950|AT2G19480|AT4G21270|AT4G14150|AT1G14900|AT5G05620|AT3G23670|AT2G37470|AT1G06760|AT4G25340|AT3G03110|AT2G46520|AT1G74560|AT2G31660|AT2G37340|AT4G27640|AT5G17020|AT3G23990|AT4G15770|AT1G57820|AT3G61140|AT2G35630|AT1G03780|AT1G18800|AT5G18700|AT4G05190|AT5G51600|AT3G57290
1	GO:0043933	macromolecular complex subunit organization	BP	D03	2.62e-05	0.000262	24	216	972	22304	AT3G26618|AT1G07790|AT1G74560|AT4G27640|AT2G31660|AT2G37340|AT4G26430|AT5G17020|AT5G56950|AT3G23990|AT2G19480|AT1G57820|AT4G15770|AT3G61140|AT1G14900|AT1G18800|AT2G37470|AT1G06760|AT4G25340|AT5G51600|AT3G03110|AT1G12920|AT3G57290|AT2G46520
1	GO:0034621	cellular macromolecular complex subunit organization	BP	D03	2.5e-06	3.01e-05	22	163	972	22304	AT3G26618|AT1G07790|AT1G74560|AT4G27640|AT2G31660|AT2G37340|AT4G26430|AT5G17020|AT5G56950|AT3G23990|AT2G19480|AT1G57820|AT4G15770|AT1G14900|AT1G18800|AT2G37470|AT1G06760|AT4G25340|AT5G51600|AT3G03110|AT1G12920|AT2G46520
1	GO:0022402	cell cycle process	BP	D03	6.72e-08	1.23e-06	21	122	972	22304	AT3G61650|AT5G04320|AT3G05330|AT4G21270|AT2G32590|AT5G42970|AT4G14150|AT5G05620|AT2G35630|AT5G40840|AT1G69770|AT1G03780|AT3G43210|AT5G18700|AT3G63130|AT3G23670|AT3G54180|AT4G05190|AT5G51600|AT1G76540|AT1G50240
1	GO:0006730	one-carbon metabolic process	BP	D03	0.000296	0.00233	13	97	972	22304	AT2G27040|AT4G10760|AT5G49020|AT4G25730|AT3G06930|AT5G52470|AT3G58470|AT5G13960|AT3G26410|AT1G57820|AT4G25630|AT1G69770|AT1G04870
1	GO:0000279	M phase	BP	D03	0.00531	0.0277	8	62	972	22304	AT4G21270|AT2G32590|AT5G04320|AT2G35630|AT5G40840|AT1G03780|AT3G63130|AT4G05190
1	GO:0007018	microtubule-based movement	BP	D03	2.24e-12	9.75e-11	17	45	972	22304	AT5G27550|AT3G20150|AT5G23910|AT5G60930|AT5G02370|AT1G72250|AT2G28620|AT3G10310|AT1G18550|AT2G36200|AT2G22610|AT1G59540|AT3G16060|AT3G44050|AT3G10180|AT2G37420|AT4G14330
1	GO:0009292	genetic transfer	BP	D03	0.000733	0.00508	6	26	972	22304	AT5G66750|AT2G19480|AT5G22650|AT5G56950|AT3G44750|AT5G50320
1	GO:0035265	organ growth	BP	D03	0.00569	0.0281	3	9	972	22304	AT1G22270|AT5G13680|AT5G50320
1	GO:0006458	'de novo' protein folding	BP	D03	0.0019	0.011	2	2	972	22304	AT5G48030|AT1G55490
1	GO:0061077	chaperone-mediated protein folding	BP	D03	0.0019	0.011	2	2	972	22304	AT5G48030|AT1G55490
1	GO:0019538	protein metabolic process	BP	D04	1.24e-07	2.11e-06	195	3147	972	22304	AT1G07830|AT3G06930|AT5G62710|AT3G49810|AT1G75640|AT2G36170|AT5G46160|AT4G35490|AT1G04870|AT2G32060|AT1G80750|AT4G10450|AT4G39280|AT3G58660|AT5G56790|AT5G42970|AT1G25350|AT1G04480|AT1G28110|AT1G07320|AT2G25880|AT1G06200|AT5G09500|AT2G39810|AT2G37050|AT5G47320|AT5G40200|AT3G57490|AT3G05590|AT5G51560|AT1G49400|AT5G64670|AT5G07090|AT4G26840|AT5G16310|AT4G30930|AT5G06000|AT1G70980|AT3G02760|AT1G57820…
1	GO:0009791	post-embryonic development	BP	D04	2.09e-06	2.6e-05	69	884	972	22304	AT3G55620|AT4G10760|AT5G49020|AT2G02560|AT4G13850|AT3G06930|AT2G04030|AT4G23750|AT2G19520|AT2G22870|AT1G69770|AT1G55900|AT4G26300|AT3G49240|AT4G01560|AT1G04870|AT3G13490|AT1G18450|AT1G68990|AT5G40480|AT5G56680|AT5G53290|AT2G34570|AT1G20960|AT2G44190|AT3G56090|AT3G42170|AT3G61140|AT5G42970|AT1G25350|AT2G06990|AT1G16280|AT5G16750|AT3G54180|AT1G80410|AT4G15900|AT1G73590|AT3G61650|AT5G27740|AT1G19850…
1	GO:0048731	system development	BP	D04	0.000832	0.00553	50	720	972	22304	AT4G34740|AT5G39740|AT4G13750|AT3G25520|AT2G36400|AT5G02820|AT4G23750|AT2G19520|AT2G21050|AT3G13490|AT1G68990|AT5G53290|AT2G27530|AT2G44190|AT3G56090|AT2G37860|AT2G06990|AT1G25350|AT3G54180|AT4G15900|AT5G17430|AT1G73590|AT3G25710|AT3G61650|AT1G19850|AT3G18130|AT5G52520|AT1G11130|AT1G05470|AT2G20000|AT1G02730|AT5G22330|AT5G05620|AT5G28640|AT3G52910|AT3G47450|AT3G55510|AT1G14350|AT3G44600|AT1G74560…
1	GO:0009790	embryonic development	BP	D04	5.27e-08	9.83e-07	45	429	972	22304	AT3G55620|AT1G10270|AT4G10760|AT5G27740|AT1G19850|AT1G06220|AT4G13750|AT1G21690|AT1G14610|AT2G04030|AT1G11130|AT1G05470|AT4G00310|AT4G23750|AT2G20000|AT2G22870|AT1G69770|AT1G55900|AT4G15910|AT3G12670|AT4G26300|AT3G49240|AT1G49400|AT4G01560|AT1G68990|AT5G40480|AT5G56680|AT5G53290|AT2G34570|AT1G04550|AT1G20960|AT2G28000|AT3G61140|AT3G10110|AT5G18700|AT5G16750|AT3G07060|AT3G54180|AT4G21100|AT1G80410…
1	GO:0048229	gametophyte development	BP	D04	6.35e-06	7e-05	25	212	972	22304	AT3G61650|AT1G34355|AT3G60360|AT3G56990|AT4G15570|AT1G72440|AT5G52520|AT4G00310|AT1G18370|AT2G20490|AT4G14150|AT5G05620|AT3G23670|AT3G03110|AT1G50240|AT3G23940|AT1G18450|AT4G30930|AT5G17020|AT2G41500|AT5G48030|AT2G47990|AT1G16280|AT3G43210|AT1G74260
1	GO:0051276	chromosome organization	BP	D04	3.99e-08	7.96e-07	29	210	972	22304	AT2G27040|AT1G07790|AT3G57060|AT5G49020|AT3G06930|AT5G56950|AT5G48600|AT2G19480|AT1G14900|AT3G48900|AT1G69770|AT2G37470|AT1G06760|AT4G25340|AT5G61060|AT1G18450|AT1G74560|AT5G13960|AT4G32830|AT1G66740|AT2G47620|AT5G66750|AT2G45490|AT1G57820|AT1G18800|AT2G25880|AT1G16970|AT4G35570|AT1G76540
1	GO:0065003	macromolecular complex assembly	BP	D04	7.03e-05	0.00065	22	201	972	22304	AT1G07790|AT1G74560|AT4G27640|AT2G31660|AT2G37340|AT4G26430|AT5G17020|AT5G56950|AT3G23990|AT2G19480|AT1G57820|AT4G15770|AT3G61140|AT1G14900|AT1G18800|AT2G37470|AT1G06760|AT4G25340|AT5G51600|AT3G03110|AT3G57290|AT2G46520
1	GO:0007389	pattern specification process	BP	D04	0.000441	0.00319	14	114	972	22304	AT5G22650|AT1G19850|AT4G13750|AT3G25520|AT2G27530|AT2G02560|AT1G04550|AT4G37650|AT1G05470|AT2G06990|AT5G16750|AT3G44750|AT3G44600|AT1G73590
1	GO:0048646	anatomical structure formation involved in morphogenesis	BP	D04	2.16e-06	2.66e-05	17	103	972	22304	AT1G74560|AT2G03090|AT2G37640|AT2G44190|AT5G48030|AT1G18370|AT4G28250|AT2G06990|AT3G43210|AT3G02000|AT1G18800|AT5G18700|AT3G54180|AT5G51600|AT1G73590|AT3G44600|AT1G50240
1	GO:0007010	cytoskeleton organization	BP	D04	1.78e-07	2.75e-06	18	97	972	22304	AT3G61650|AT5G67270|AT5G66410|AT3G05330|AT2G44190|AT3G06030|AT1G54960|AT4G21270|AT4G14150|AT5G05620|AT2G35630|AT1G03780|AT3G43210|AT5G18700|AT3G23670|AT1G29990|AT4G05190|AT5G51600
1	GO:0048285	organelle fission	BP	D04	0.000198	0.00161	9	48	972	22304	AT2G32590|AT5G66410|AT2G35630|AT5G40840|AT3G19720|AT4G05410|AT5G55280|AT2G36250|AT5G51600
1	GO:0000910	cytokinesis	BP	D04	3.63e-13	1.91e-11	17	41	972	22304	AT3G61650|AT1G53140|AT3G17360|AT5G66410|AT3G05330|AT1G18370|AT1G54960|AT4G14150|AT2G35630|AT5G05620|AT1G69770|AT3G43210|AT5G18700|AT3G23670|AT3G63130|AT5G51600|AT1G50240
1	GO:0009294	DNA mediated transformation	BP	D04	0.000733	0.00508	6	26	972	22304	AT5G66750|AT2G19480|AT5G22650|AT5G56950|AT3G44750|AT5G50320
1	GO:0006997	nucleus organization	BP	D04	9.28e-05	0.000795	7	26	972	22304	AT5G48030|AT2G20490|AT5G66410|AT4G30930|AT1G72440|AT5G62440|AT1G13220
1	GO:0033205	cell cycle cytokinesis	BP	D04	4.62e-10	1.67e-08	11	22	972	22304	AT3G61650|AT4G14150|AT5G05620|AT2G35630|AT1G69770|AT3G43210|AT3G05330|AT5G18700|AT3G23670|AT5G51600|AT1G50240
1	GO:0048284	organelle fusion	BP	D04	0.00993	0.0467	4	20	972	22304	AT5G48030|AT2G20490|AT4G30930|AT1G72440
1	GO:0070925	organelle assembly	BP	D04	1.73e-05	0.000177	4	5	972	22304	AT4G15770|AT4G21270|AT1G03780|AT4G05190
1	GO:0051084	'de novo' posttranslational protein folding	BP	D04	0.0019	0.011	2	2	972	22304	AT5G48030|AT1G55490
1	GO:0044267	cellular protein metabolic process	BP	D05	2.4e-08	5.44e-07	179	2767	972	22304	AT3G04230|AT5G49020|AT1G64600|AT5G55140|AT1G07830|AT5G06360|AT3G06930|AT1G79650|AT5G23900|AT2G20060|AT3G01800|AT5G62710|AT3G49810|AT3G56070|AT4G23620|AT1G75640|AT3G04770|AT2G36170|AT5G46160|AT4G35490|AT1G04870|AT3G13490|AT2G32060|AT5G47080|AT1G80750|AT1G26910|AT4G39280|AT4G10450|AT3G58660|AT5G60670|AT5G56940|AT5G56790|AT3G09700|AT4G30800|AT5G42970|AT1G25350|AT1G04480|AT1G07320|AT2G25880|AT3G10610…
1	GO:0048513	organ development	BP	D05	0.000808	0.00546	50	719	972	22304	AT4G34740|AT5G39740|AT4G13750|AT3G25520|AT2G36400|AT5G02820|AT4G23750|AT2G19520|AT2G21050|AT3G13490|AT1G68990|AT5G53290|AT2G27530|AT2G44190|AT3G56090|AT2G37860|AT2G06990|AT1G25350|AT3G54180|AT4G15900|AT5G17430|AT1G73590|AT3G25710|AT3G61650|AT1G19850|AT3G18130|AT5G52520|AT1G11130|AT1G05470|AT2G20000|AT1G02730|AT5G22330|AT5G05620|AT5G28640|AT3G52910|AT3G47450|AT3G55510|AT1G14350|AT3G44600|AT1G74560…
1	GO:0022621	shoot system development	BP	D05	0.00186	0.011	25	304	972	22304	AT4G34740|AT3G61650|AT5G39740|AT3G25520|AT3G18130|AT1G11130|AT2G36400|AT4G23750|AT1G02730|AT2G19520|AT5G05620|AT5G28640|AT3G52910|AT3G47450|AT1G14350|AT3G44600|AT5G16310|AT5G53290|AT5G55920|AT1G73177|AT3G56090|AT2G37860|AT3G54180|AT4G15900|AT1G73590
1	GO:0048367	shoot development	BP	D05	0.00324	0.0176	24	300	972	22304	AT4G34740|AT3G61650|AT5G39740|AT3G25520|AT5G16310|AT5G53290|AT3G18130|AT5G55920|AT2G36400|AT1G73177|AT3G56090|AT4G23750|AT1G02730|AT2G19520|AT5G28640|AT5G05620|AT2G37860|AT3G52910|AT3G47450|AT3G54180|AT4G15900|AT1G14350|AT1G73590|AT3G44600
1	GO:0022622	root system development	BP	D05	0.00588	0.0288	19	230	972	22304	AT3G25710|AT1G74560|AT3G61650|AT1G19850|AT4G13750|AT3G25520|AT3G18130|AT5G55920|AT1G04550|AT1G11130|AT5G01240|AT4G23750|AT2G20000|AT5G05620|AT1G18800|AT4G15900|AT2G21050|AT1G73590|AT3G44600
1	GO:0006325	chromatin organization	BP	D05	6.67e-09	1.77e-07	26	160	972	22304	AT2G27040|AT1G07790|AT5G49020|AT3G06930|AT5G56950|AT2G19480|AT1G14900|AT3G48900|AT1G69770|AT1G06760|AT2G37470|AT4G25340|AT5G61060|AT1G18450|AT1G74560|AT5G13960|AT1G66740|AT4G32830|AT2G47620|AT5G66750|AT2G45490|AT1G57820|AT1G18800|AT2G25880|AT4G35570|AT1G76540
1	GO:0034622	cellular macromolecular complex assembly	BP	D05	7.68e-06	8.39e-05	20	149	972	22304	AT1G07790|AT1G74560|AT4G27640|AT2G31660|AT2G37340|AT4G26430|AT5G17020|AT5G56950|AT3G23990|AT2G19480|AT1G57820|AT4G15770|AT1G14900|AT1G18800|AT2G37470|AT1G06760|AT4G25340|AT3G03110|AT5G51600|AT2G46520
1	GO:0003002	regionalization	BP	D05	0.000193	0.00159	13	93	972	22304	AT5G22650|AT1G19850|AT4G13750|AT3G25520|AT2G27530|AT2G02560|AT1G04550|AT4G37650|AT1G05470|AT2G06990|AT3G44750|AT3G44600|AT1G73590
1	GO:0031324	negative regulation of cellular metabolic process	BP	D05	0.00672	0.0327	10	92	972	22304	AT4G30950|AT5G66750|AT2G27040|AT5G22650|AT2G39810|AT1G69770|AT3G02000|AT3G15150|AT4G15900|AT3G03710
1	GO:0071103	DNA conformation change	BP	D05	3.08e-08	6.72e-07	18	87	972	22304	AT3G57060|AT1G74560|AT1G07790|AT3G10690|AT4G31210|AT5G56950|AT4G36020|AT5G02820|AT2G19480|AT1G57820|AT3G23890|AT1G14900|AT5G04130|AT3G10270|AT1G18800|AT2G37470|AT1G06760|AT4G25340
1	GO:0016568	chromatin modification	BP	D05	8.59e-05	0.000742	13	86	972	22304	AT2G27040|AT5G49020|AT3G06930|AT5G13960|AT4G32830|AT2G47620|AT5G66750|AT1G57820|AT2G45490|AT1G69770|AT2G25880|AT5G61060|AT1G76540
1	GO:0009553	embryo sac development	BP	D05	3.28e-09	9.98e-08	19	85	972	22304	AT3G61650|AT3G60360|AT4G30930|AT3G56990|AT5G17020|AT1G72440|AT4G15570|AT5G52520|AT2G41500|AT4G00310|AT5G48030|AT1G18370|AT2G20490|AT5G05620|AT3G43210|AT2G47990|AT1G16280|AT3G03110|AT1G50240
1	GO:0009886	post-embryonic morphogenesis	BP	D05	0.00322	0.0176	10	83	972	22304	AT3G61650|AT1G74560|AT5G05620|AT2G06990|AT1G18800|AT3G02000|AT3G54180|AT1G14350|AT1G73590|AT3G44600
1	GO:0009890	negative regulation of biosynthetic process	BP	D05	0.00569	0.0281	9	76	972	22304	AT5G66750|AT2G27040|AT5G22650|AT2G39810|AT1G69770|AT3G02000|AT3G15150|AT4G15900|AT3G03710
1	GO:0043414	macromolecule methylation	BP	D05	0.000305	0.00238	11	73	972	22304	AT2G27040|AT4G25630|AT1G57820|AT4G10760|AT5G49020|AT4G25730|AT1G69770|AT5G52470|AT3G06930|AT5G13960|AT1G04870
1	GO:0000226	microtubule cytoskeleton organization	BP	D05	7.36e-07	9.9e-06	11	40	972	22304	AT4G21270|AT1G54960|AT5G66410|AT2G35630|AT1G03780|AT3G43210|AT1G29990|AT2G44190|AT4G05190|AT3G06030|AT5G51600
1	GO:0030036	actin cytoskeleton organization	BP	D05	0.00729	0.0351	6	40	972	22304	AT3G61650|AT4G14150|AT5G05620|AT3G05330|AT5G18700|AT3G23670
1	GO:0000280	nuclear division	BP	D05	0.00177	0.011	5	21	972	22304	AT2G32590|AT5G66410|AT2G35630|AT5G40840|AT5G51600
1	GO:0000741	karyogamy	BP	D05	0.00993	0.0467	4	20	972	22304	AT5G48030|AT2G20490|AT4G30930|AT1G72440
1	GO:0030865	cortical cytoskeleton organization	BP	D05	0.000324	0.00239	5	15	972	22304	AT1G54960|AT5G67270|AT5G66410|AT1G29990|AT3G06030
1	GO:0032506	cytokinetic process	BP	D05	3.98e-07	5.83e-06	7	13	972	22304	AT3G61650|AT4G14150|AT5G05620|AT2G35630|AT3G05330|AT5G18700|AT3G23670
1	GO:0007349	cellularization	BP	D05	4.55e-08	8.63e-07	6	7	972	22304	AT5G48030|AT1G18370|AT3G43210|AT5G18700|AT2G44190|AT1G50240
1	GO:0007000	nucleolus organization	BP	D05	0.0107	0.0495	2	4	972	22304	AT5G66410|AT5G62440
1	GO:0051085	chaperone mediated protein folding requiring cofactor	BP	D05	0.0019	0.011	2	2	972	22304	AT5G48030|AT1G55490
1	GO:0048608	reproductive structure development	BP	D06	2.42e-06	2.95e-05	60	735	972	22304	AT3G55620|AT4G10760|AT5G49020|AT2G02560|AT3G06930|AT2G04030|AT4G23750|AT2G19520|AT2G22870|AT1G69770|AT1G55900|AT4G26300|AT3G49240|AT4G01560|AT1G04870|AT3G13490|AT1G18450|AT1G68990|AT5G40480|AT5G56680|AT5G53290|AT2G34570|AT1G20960|AT2G44190|AT3G56090|AT3G61140|AT1G25350|AT2G06990|AT5G16750|AT3G54180|AT1G80410|AT4G15900|AT1G73590|AT5G27740|AT1G19850|AT1G06220|AT1G21690|AT2G01290|AT2G38560|AT1G14610…
1	GO:0048364	root development	BP	D06	0.00588	0.0288	19	230	972	22304	AT3G25710|AT1G74560|AT3G61650|AT1G19850|AT4G13750|AT3G25520|AT3G18130|AT5G55920|AT1G04550|AT1G11130|AT5G01240|AT4G23750|AT2G20000|AT5G05620|AT1G18800|AT4G15900|AT2G21050|AT1G73590|AT3G44600
1	GO:0048827	phyllome development	BP	D06	0.000744	0.00512	21	222	972	22304	AT4G34740|AT3G61650|AT5G39740|AT3G25520|AT5G16310|AT5G53290|AT5G55920|AT2G36400|AT1G73177|AT3G56090|AT4G23750|AT2G19520|AT5G28640|AT5G05620|AT2G37860|AT3G52910|AT3G47450|AT3G54180|AT4G15900|AT1G73590|AT3G44600
1	GO:0031327	negative regulation of cellular biosynthetic process	BP	D06	0.00569	0.0281	9	76	972	22304	AT5G66750|AT2G27040|AT5G22650|AT2G39810|AT1G69770|AT3G02000|AT3G15150|AT4G15900|AT3G03710
1	GO:0006333	chromatin assembly or disassembly	BP	D06	1.44e-05	0.000153	13	73	972	22304	AT1G74560|AT1G07790|AT5G56950|AT1G66740|AT1G57820|AT2G19480|AT1G14900|AT3G48900|AT1G18800|AT1G06760|AT2G37470|AT4G25340|AT4G35570
1	GO:0016569	covalent chromatin modification	BP	D06	7.83e-05	0.000714	11	63	972	22304	AT5G66750|AT2G27040|AT2G45490|AT5G49020|AT1G69770|AT3G06930|AT5G13960|AT2G25880|AT4G32830|AT5G61060|AT1G76540
1	GO:0006323	DNA packaging	BP	D06	4.91e-05	0.000468	11	60	972	22304	AT3G57060|AT1G07790|AT1G74560|AT2G19480|AT1G57820|AT1G14900|AT1G18800|AT5G56950|AT2G37470|AT1G06760|AT4G25340
1	GO:0065004	protein-DNA complex assembly	BP	D06	0.000183	0.00152	10	58	972	22304	AT1G07790|AT1G74560|AT2G19480|AT1G57820|AT1G14900|AT1G18800|AT5G56950|AT2G37470|AT1G06760|AT4G25340
1	GO:0034728	nucleosome organization	BP	D06	0.000571	0.00403	9	55	972	22304	AT1G07790|AT1G74560|AT2G19480|AT1G14900|AT1G18800|AT5G56950|AT2G37470|AT1G06760|AT4G25340
1	GO:0009561	megagametogenesis	BP	D06	2.64e-06	3.15e-05	11	45	972	22304	AT4G00310|AT5G48030|AT3G60360|AT1G18370|AT2G20490|AT3G56990|AT3G43210|AT2G47990|AT1G72440|AT2G41500|AT1G50240
1	GO:0010051	xylem and phloem pattern formation	BP	D06	0.00238	0.0136	7	43	972	22304	AT1G05470|AT1G19850|AT4G13750|AT2G02560|AT1G04550|AT1G73590|AT3G44600
1	GO:0055046	microgametogenesis	BP	D06	0.00993	0.0467	4	20	972	22304	AT1G18450|AT4G14150|AT3G23670|AT1G74260
1	GO:0031122	cytoplasmic microtubule organization	BP	D06	0.00333	0.018	4	15	972	22304	AT1G54960|AT5G66410|AT1G29990|AT3G06030
1	GO:0000912	assembly of actomyosin apparatus involved in cell cycle cytokinesis	BP	D06	6.75e-09	1.77e-07	6	6	972	22304	AT3G61650|AT4G14150|AT5G05620|AT3G05330|AT5G18700|AT3G23670
1	GO:0031032	actomyosin structure organization	BP	D06	6.75e-09	1.77e-07	6	6	972	22304	AT3G61650|AT4G14150|AT5G05620|AT3G05330|AT5G18700|AT3G23670
1	GO:0007051	spindle organization	BP	D06	0.000319	0.00238	3	4	972	22304	AT4G21270|AT1G03780|AT4G05190
1	GO:0010342	cellularization of endosperm	BP	D06	0.0019	0.011	2	2	972	22304	AT5G18700|AT2G44190
1	GO:0010154	fruit development	BP	D07	1.21e-05	0.000131	41	459	972	22304	AT3G55620|AT4G10760|AT5G27740|AT1G19850|AT1G06220|AT1G21690|AT2G38560|AT1G14610|AT5G52520|AT2G04030|AT1G11130|AT1G05470|AT4G00310|AT4G23750|AT2G20000|AT2G22870|AT1G69770|AT1G55900|AT3G12670|AT4G26300|AT3G49240|AT1G49400|AT4G01560|AT5G40480|AT5G56680|AT5G53290|AT2G34570|AT1G20960|AT2G44190|AT3G61140|AT3G10110|AT5G18700|AT5G16750|AT3G07060|AT3G54180|AT4G21100|AT1G80410|AT4G15900|AT1G79560|AT1G73590…
1	GO:0048366	leaf development	BP	D07	0.00313	0.0173	18	201	972	22304	AT4G34740|AT3G61650|AT5G39740|AT3G25520|AT5G16310|AT5G53290|AT5G55920|AT2G36400|AT3G56090|AT2G19520|AT5G28640|AT2G37860|AT5G05620|AT3G52910|AT3G47450|AT4G15900|AT1G73590|AT3G44600
1	GO:0016570	histone modification	BP	D07	0.000245	0.00194	10	60	972	22304	AT2G27040|AT2G45490|AT5G49020|AT1G69770|AT3G06930|AT5G13960|AT2G25880|AT4G32830|AT5G61060|AT1G76540
1	GO:0031497	chromatin assembly	BP	D07	0.000158	0.00132	10	57	972	22304	AT1G07790|AT1G74560|AT2G19480|AT1G57820|AT1G14900|AT1G18800|AT5G56950|AT2G37470|AT1G06760|AT4G25340
1	GO:0008213	protein amino acid alkylation	BP	D07	0.00318	0.0175	6	34	972	22304	AT2G27040|AT5G49020|AT1G69770|AT3G06930|AT5G13960|AT1G04870
1	GO:0018193	peptidyl-amino acid modification	BP	D07	0.00993	0.0467	4	20	972	22304	AT5G49020|AT3G06930|AT5G13960|AT1G04870
1	GO:0010305	leaf vascular tissue pattern formation	BP	D07	0.00672	0.0327	4	18	972	22304	AT1G05470|AT1G19850|AT4G13750|AT3G44600
1	GO:0010103	stomatal complex morphogenesis	BP	D07	0.00429	0.0225	4	16	972	22304	AT3G61650|AT5G05620|AT3G54180|AT1G14350
1	GO:0043622	cortical microtubule organization	BP	D07	0.00253	0.0142	4	14	972	22304	AT1G54960|AT5G66410|AT1G29990|AT3G06030
1	GO:0009558	cellularization of the embryo sac	BP	D07	1.73e-05	0.000177	4	5	972	22304	AT5G48030|AT1G18370|AT3G43210|AT1G50240
1	GO:0051225	spindle assembly	BP	D07	8.25e-05	0.000718	3	3	972	22304	AT4G21270|AT1G03780|AT4G05190
1	GO:0048316	seed development	BP	D08	3.89e-06	4.37e-05	41	438	972	22304	AT3G55620|AT4G10760|AT5G27740|AT1G19850|AT1G06220|AT1G21690|AT2G38560|AT1G14610|AT5G52520|AT2G04030|AT1G11130|AT1G05470|AT4G00310|AT4G23750|AT2G20000|AT2G22870|AT1G69770|AT1G55900|AT3G12670|AT4G26300|AT3G49240|AT1G49400|AT4G01560|AT5G40480|AT5G56680|AT5G53290|AT2G34570|AT1G20960|AT2G44190|AT3G61140|AT3G10110|AT5G18700|AT5G16750|AT3G07060|AT3G54180|AT4G21100|AT1G80410|AT4G15900|AT1G79560|AT1G73590…
1	GO:0006334	nucleosome assembly	BP	D08	0.000571	0.00403	9	55	972	22304	AT1G07790|AT1G74560|AT2G19480|AT1G14900|AT1G18800|AT5G56950|AT2G37470|AT1G06760|AT4G25340
1	GO:0006479	protein amino acid methylation	BP	D08	0.00318	0.0175	6	34	972	22304	AT2G27040|AT5G49020|AT1G69770|AT3G06930|AT5G13960|AT1G04870
1	GO:0000911	cytokinesis by cell plate formation	BP	D08	3.4e-08	7.16e-07	9	19	972	22304	AT3G61650|AT4G14150|AT5G05620|AT2G35630|AT3G05330|AT5G18700|AT3G23670|AT5G51600|AT1G50240
1	GO:0016572	histone phosphorylation	BP	D08	3.59e-06	4.07e-05	4	4	972	22304	AT2G45490|AT2G25880|AT4G32830|AT1G76540
1	GO:0018195	peptidyl-arginine modification	BP	D08	8.25e-05	0.000718	3	3	972	22304	AT5G49020|AT3G06930|AT1G04870
1	GO:0010389	regulation of G2/M transition of mitotic cell cycle	BP	D08	0.00553	0.0281	2	3	972	22304	AT1G20930|AT1G76540
1	GO:0071071	regulation of phospholipid biosynthetic process	BP	D08	0.0019	0.011	2	2	972	22304	AT3G47450|AT3G03710
1	GO:0009793	embryonic development ending in seed dormancy	BP	D09	1.1e-06	1.43e-05	38	372	972	22304	AT3G55620|AT4G10760|AT5G27740|AT1G19850|AT1G06220|AT1G21690|AT1G14610|AT2G04030|AT1G11130|AT4G00310|AT1G05470|AT4G23750|AT2G20000|AT2G22870|AT1G69770|AT1G55900|AT3G12670|AT4G26300|AT3G49240|AT1G49400|AT4G01560|AT5G40480|AT5G56680|AT5G53290|AT2G34570|AT1G20960|AT3G61140|AT3G10110|AT5G18700|AT5G16750|AT3G07060|AT3G54180|AT4G21100|AT1G80410|AT4G15900|AT1G79560|AT1G73590|AT5G17710
1	GO:0016571	histone methylation	BP	D09	0.00564	0.0281	5	27	972	22304	AT2G27040|AT5G49020|AT1G69770|AT3G06930|AT5G13960
1	GO:0000338	protein deneddylation	BP	D09	0.00569	0.0281	3	9	972	22304	AT4G26430|AT3G61140|AT5G42970
1	GO:0000914	phragmoplast assembly	BP	D09	6.75e-09	1.77e-07	6	6	972	22304	AT3G61650|AT4G14150|AT5G05620|AT3G05330|AT5G18700|AT3G23670
1	GO:0010338	leaf formation	BP	D09	0.0107	0.0495	2	4	972	22304	AT1G73590|AT3G44600
1	GO:0018216	peptidyl-arginine methylation	BP	D09	8.25e-05	0.000718	3	3	972	22304	AT5G49020|AT3G06930|AT1G04870
1	GO:0010322	regulation of isopentenyl diphosphate biosynthetic process, mevalonate-independent pathway	BP	D09	0.0019	0.011	2	2	972	22304	AT3G47450|AT3G03710
1	GO:0048825	cotyledon development	BP	D10	0.00773	0.0371	5	29	972	22304	AT4G23750|AT5G53290|AT3G54180|AT4G15900|AT1G73590
1	GO:0035246	peptidyl-arginine N-methylation	BP	D10	8.25e-05	0.000718	3	3	972	22304	AT5G49020|AT3G06930|AT1G04870
1	GO:0034969	histone arginine methylation	BP	D10	0.0019	0.011	2	2	972	22304	AT5G49020|AT3G06930
1	GO:0051567	histone H3-K9 methylation	BP	D11	0.00149	0.00936	3	6	972	22304	AT2G27040|AT1G69770|AT5G13960
1	GO:0010071	root meristem specification	BP	D11	0.0107	0.0495	2	4	972	22304	AT2G20000|AT1G11130
1	GO:0035247	peptidyl-arginine omega-N-methylation	BP	D11	8.25e-05	0.000718	3	3	972	22304	AT5G49020|AT3G06930|AT1G04870
1	GO:0034970	histone H3-R2 methylation	BP	D11	0.0019	0.011	2	2	972	22304	AT5G49020|AT3G06930
1	GO:0034971	histone H3-R17 methylation	BP	D11	0.0019	0.011	2	2	972	22304	AT5G49020|AT3G06930
1	GO:0034972	histone H3-R26 methylation	BP	D11	0.0019	0.011	2	2	972	22304	AT5G49020|AT3G06930
1	GO:0019919	peptidyl-arginine methylation, to asymmetrical-dimethyl arginine	BP	D12	8.25e-05	0.000718	3	3	972	22304	AT5G49020|AT3G06930|AT1G04870
2	GO:0009058	biosynthetic process	BP	D02	4.92e-11	1.9e-09	182	2610	972	22304	AT4G34740|AT1G80560|AT3G04230|AT1G18500|AT5G45400|AT1G64600|AT5G55140|AT1G07830|AT5G06360|AT5G23900|AT2G20060|AT3G01800|AT4G23620|AT3G04770|AT3G55010|AT4G00600|AT3G60500|AT5G65010|AT2G36170|AT5G46160|AT4G14660|AT4G35490|AT3G13490|AT4G30950|AT2G32060|AT1G68990|AT5G11880|AT1G80750|AT3G20330|AT4G16700|AT1G26910|AT4G39280|AT4G10450|AT3G58660|AT5G60670|AT3G57660|AT1G50840|AT5G56940|AT5G64420|AT1G68460…
2	GO:0006807	nitrogen compound metabolic process	BP	D02	1.53e-29	4.42e-27	169	1548	972	22304	AT4G34740|AT1G80560|AT1G18500|AT5G45400|AT1G23860|AT1G60080|AT1G79650|AT3G23580|AT4G26600|AT1G63660|AT3G49680|AT3G55010|AT3G60500|AT5G65010|AT4G02400|AT4G14660|AT5G64200|AT3G13490|AT3G32920|AT3G61620|AT1G68990|AT5G11880|AT2G37340|AT3G10690|AT4G25730|AT3G20330|AT3G07750|AT4G39280|AT2G41500|AT4G17610|AT3G58660|AT3G22330|AT2G40650|AT3G57660|AT1G50840|AT5G64420|AT1G68460|AT5G23300|AT4G25630|AT1G31180…
2	GO:0044281	small molecule metabolic process	BP	D02	0.000546	0.0039	79	1248	972	22304	AT4G34740|AT1G80560|AT1G18500|AT2G27040|AT4G10760|AT5G49020|AT5G13520|AT5G14200|AT3G06930|AT3G23580|AT1G63660|AT3G49680|AT2G16570|AT1G09620|AT3G55010|AT1G50200|AT4G00600|AT3G60500|AT5G65010|AT1G69770|AT3G59890|AT4G32520|AT4G26300|AT1G04870|AT3G48560|AT3G13490|AT4G30950|AT5G11880|AT4G25730|AT3G20330|AT4G39280|AT5G52470|AT5G10240|AT1G04640|AT4G19710|AT4G24830|AT3G57560|AT5G23300|AT4G25630|AT1G31180…
2	GO:0044249	cellular biosynthetic process	BP	D03	6.04e-13	2.91e-11	180	2444	972	22304	AT4G34740|AT1G80560|AT3G04230|AT1G18500|AT5G45400|AT1G64600|AT5G55140|AT1G07830|AT5G06360|AT5G23900|AT2G20060|AT3G01800|AT4G23620|AT3G04770|AT3G55010|AT4G00600|AT3G60500|AT5G65010|AT2G36170|AT5G46160|AT4G14660|AT4G35490|AT3G13490|AT4G30950|AT2G32060|AT1G68990|AT5G11880|AT1G80750|AT3G20330|AT4G16700|AT1G26910|AT4G39280|AT4G10450|AT3G58660|AT5G60670|AT3G57660|AT1G50840|AT5G56940|AT5G64420|AT1G68460…
2	GO:0034641	cellular nitrogen compound metabolic process	BP	D03	3.1e-31	3.19e-28	168	1484	972	22304	AT4G34740|AT1G80560|AT1G18500|AT5G45400|AT1G23860|AT1G60080|AT1G79650|AT3G23580|AT4G26600|AT1G63660|AT3G49680|AT3G55010|AT3G60500|AT5G65010|AT4G02400|AT4G14660|AT5G64200|AT3G13490|AT3G32920|AT3G61620|AT1G68990|AT5G11880|AT2G37340|AT3G10690|AT4G25730|AT3G20330|AT3G07750|AT4G39280|AT2G41500|AT4G17610|AT3G58660|AT3G22330|AT2G40650|AT3G57660|AT1G50840|AT5G64420|AT5G23300|AT4G25630|AT1G31180|AT1G25350…
2	GO:0042180	cellular ketone metabolic process	BP	D03	8.4e-07	1.12e-05	55	630	972	22304	AT1G80560|AT1G18500|AT5G13520|AT5G14200|AT1G63660|AT3G49680|AT1G09620|AT1G50200|AT4G00600|AT3G60500|AT5G65010|AT3G59890|AT4G32520|AT4G26300|AT3G48560|AT3G13490|AT4G30950|AT5G11880|AT3G20330|AT4G39280|AT5G10240|AT1G04640|AT4G19710|AT3G57560|AT4G24830|AT1G31180|AT5G14800|AT3G11710|AT1G25350|AT4G33680|AT5G26830|AT5G16290|AT3G58610|AT3G12990|AT3G62030|AT1G29900|AT4G00620|AT1G14610|AT2G44040|AT5G52520…
2	GO:0044283	small molecule biosynthetic process	BP	D03	0.00347	0.0187	42	622	972	22304	AT3G25710|AT4G34740|AT1G80560|AT3G12990|AT1G18500|AT3G62030|AT1G29900|AT5G13520|AT5G14200|AT2G44040|AT2G45440|AT2G16570|AT3G55010|AT1G14810|AT3G60500|AT5G65010|AT3G59890|AT3G48560|AT4G30950|AT3G10050|AT5G11880|AT5G10920|AT3G20330|AT3G60880|AT3G14390|AT5G10240|AT4G19710|AT4G24830|AT4G29840|AT3G57560|AT3G07630|AT5G23300|AT1G31180|AT5G14800|AT3G57610|AT3G21110|AT4G33680|AT4G26900|AT5G16290|AT3G58610…
2	GO:0006082	organic acid metabolic process	BP	D03	5.35e-07	7.55e-06	55	621	972	22304	AT1G80560|AT1G18500|AT5G13520|AT5G14200|AT1G63660|AT3G49680|AT1G09620|AT1G50200|AT4G00600|AT3G60500|AT5G65010|AT3G59890|AT4G32520|AT4G26300|AT3G48560|AT3G13490|AT4G30950|AT5G11880|AT3G20330|AT4G39280|AT5G10240|AT1G04640|AT4G19710|AT3G57560|AT4G24830|AT1G31180|AT5G14800|AT3G11710|AT1G25350|AT4G33680|AT5G26830|AT5G16290|AT3G58610|AT3G12990|AT3G62030|AT1G29900|AT4G00620|AT1G14610|AT2G44040|AT5G52520…
2	GO:0022613	ribonucleoprotein complex biogenesis	BP	D03	9.37e-09	2.41e-07	23	130	972	22304	AT1G06720|AT5G39740|AT2G37340|AT3G25520|AT4G25730|AT2G39140|AT5G06360|AT1G63780|AT2G33430|AT5G52470|AT4G26600|AT2G37990|AT4G15770|AT4G25630|AT3G17170|AT3G19630|AT2G47420|AT1G16280|AT2G47990|AT4G02400|AT5G59240|AT4G35490|AT2G39670
2	GO:0010467	gene expression	BP	D04	5.52e-31	3.19e-28	174	1578	972	22304	AT3G04230|AT1G49630|AT1G64600|AT5G55140|AT1G07830|AT1G23860|AT5G06360|AT1G60080|AT5G23900|AT2G20060|AT4G26600|AT3G01800|AT4G23620|AT3G04770|AT3G59990|AT3G60500|AT2G36170|AT5G46160|AT4G02400|AT4G14660|AT5G64200|AT4G35490|AT3G13490|AT3G61620|AT2G32060|AT1G68990|AT2G37340|AT1G80750|AT4G25730|AT1G26910|AT3G07750|AT4G39280|AT4G10450|AT2G41500|AT4G17610|AT3G58660|AT5G60670|AT3G22330|AT2G40650|AT3G57660…
2	GO:0009059	macromolecule biosynthetic process	BP	D04	1.89e-14	1.37e-12	130	1495	972	22304	AT3G04230|AT5G45400|AT1G64600|AT5G55140|AT1G07830|AT5G06360|AT3G01800|AT2G20060|AT5G23900|AT4G23620|AT3G04770|AT2G36170|AT5G46160|AT4G14660|AT4G35490|AT3G13490|AT2G32060|AT1G68990|AT1G80750|AT1G26910|AT4G39280|AT4G10450|AT5G60670|AT3G58660|AT3G57660|AT5G56940|AT1G50840|AT5G64420|AT4G30800|AT1G25350|AT1G04480|AT1G07320|AT3G10610|AT1G23410|AT4G19130|AT5G09500|AT1G29940|AT5G25780|AT2G38560|AT4G17390…
2	GO:0006139	nucleobase, nucleoside, nucleotide and nucleic acid metabolic process	BP	D04	3.44e-27	7.95e-25	133	1104	972	22304	AT4G34740|AT5G45400|AT1G23860|AT1G60080|AT1G79650|AT3G23580|AT4G26600|AT3G55010|AT3G60500|AT4G02400|AT5G64200|AT4G14660|AT3G13490|AT3G32920|AT3G61620|AT1G68990|AT2G37340|AT3G10690|AT4G25730|AT3G20330|AT3G07750|AT4G39280|AT2G41500|AT4G17610|AT3G58660|AT3G22330|AT2G40650|AT3G57660|AT1G50840|AT5G64420|AT5G23300|AT4G25630|AT1G25350|AT3G10270|AT1G16280|AT1G06380|AT4G24770|AT1G05055|AT1G16970|AT1G61010…
2	GO:0043436	oxoacid metabolic process	BP	D04	5.08e-07	7.26e-06	55	620	972	22304	AT1G80560|AT1G18500|AT5G13520|AT5G14200|AT1G63660|AT3G49680|AT1G09620|AT1G50200|AT4G00600|AT3G60500|AT5G65010|AT3G59890|AT4G32520|AT4G26300|AT3G48560|AT3G13490|AT4G30950|AT5G11880|AT3G20330|AT4G39280|AT5G10240|AT1G04640|AT4G19710|AT3G57560|AT4G24830|AT1G31180|AT5G14800|AT3G11710|AT1G25350|AT4G33680|AT5G26830|AT5G16290|AT3G58610|AT3G12990|AT3G62030|AT1G29900|AT4G00620|AT1G14610|AT2G44040|AT5G52520…
2	GO:0044271	cellular nitrogen compound biosynthetic process	BP	D04	6.18e-07	8.51e-06	39	378	972	22304	AT4G34740|AT1G80560|AT1G18500|AT3G62030|AT1G29900|AT5G14200|AT2G44040|AT2G45440|AT2G16570|AT3G55010|AT1G14810|AT5G65010|AT3G59890|AT3G47450|AT3G03710|AT3G48560|AT5G11880|AT3G10050|AT5G10920|AT3G20330|AT3G60880|AT3G14390|AT5G10240|AT4G19710|AT4G24830|AT3G57560|AT4G29840|AT3G07630|AT5G23300|AT1G31180|AT5G14800|AT3G57610|AT3G21110|AT4G33680|AT4G26900|AT5G16290|AT3G58610|AT2G05140|AT1G09795
2	GO:0009308	amine metabolic process	BP	D04	2.78e-12	1.12e-10	49	366	972	22304	AT1G80560|AT1G18500|AT5G14200|AT3G49680|AT1G63660|AT1G09620|AT1G50200|AT5G65010|AT3G59890|AT4G32520|AT4G26300|AT3G13490|AT3G48560|AT5G11880|AT3G20330|AT4G39280|AT5G10240|AT4G19710|AT3G57560|AT4G24830|AT1G68460|AT1G31180|AT5G14800|AT3G11710|AT1G25350|AT4G33680|AT5G26830|AT5G16290|AT3G58610|AT3G62030|AT1G29900|AT1G14610|AT5G52520|AT2G44040|AT2G45440|AT1G14810|AT3G10050|AT5G10920|AT3G60880|AT1G70980…
2	GO:0016053	organic acid biosynthetic process	BP	D04	1.82e-06	2.32e-05	33	307	972	22304	AT1G80560|AT3G12990|AT1G18500|AT3G62030|AT1G29900|AT5G13520|AT5G14200|AT2G44040|AT2G45440|AT1G14810|AT3G60500|AT5G65010|AT3G59890|AT3G48560|AT4G30950|AT5G11880|AT3G10050|AT5G10920|AT3G60880|AT3G14390|AT5G10240|AT4G19710|AT4G24830|AT3G57560|AT4G29840|AT3G07630|AT1G31180|AT5G14800|AT4G33680|AT4G26900|AT5G16290|AT3G58610|AT1G09795
2	GO:0042254	ribosome biogenesis	BP	D04	1.59e-08	3.69e-07	22	123	972	22304	AT1G06720|AT5G39740|AT3G25520|AT4G25730|AT2G39140|AT5G06360|AT1G63780|AT2G33430|AT5G52470|AT4G26600|AT2G37990|AT4G15770|AT4G25630|AT3G17170|AT3G19630|AT2G47420|AT1G16280|AT2G47990|AT4G02400|AT5G59240|AT4G35490|AT2G39670
2	GO:0034645	cellular macromolecule biosynthetic process	BP	D05	2.75e-14	1.87e-12	129	1486	972	22304	AT3G04230|AT5G45400|AT1G64600|AT5G55140|AT1G07830|AT5G06360|AT3G01800|AT2G20060|AT5G23900|AT4G23620|AT3G04770|AT2G36170|AT5G46160|AT4G14660|AT4G35490|AT3G13490|AT2G32060|AT1G68990|AT1G80750|AT1G26910|AT4G39280|AT4G10450|AT5G60670|AT3G58660|AT3G57660|AT5G56940|AT1G50840|AT5G64420|AT4G30800|AT1G25350|AT1G04480|AT1G07320|AT3G10610|AT1G23410|AT4G19130|AT5G09500|AT1G29940|AT5G25780|AT2G38560|AT4G17390…
2	GO:0090304	nucleic acid metabolic process	BP	D05	1.16e-30	4.48e-28	121	866	972	22304	AT5G45400|AT1G23860|AT1G60080|AT1G79650|AT4G26600|AT3G23580|AT3G60500|AT4G02400|AT5G64200|AT4G14660|AT3G13490|AT3G61620|AT3G32920|AT1G68990|AT2G37340|AT3G10690|AT4G25730|AT3G07750|AT4G39280|AT2G41500|AT3G58660|AT4G17610|AT3G22330|AT2G40650|AT3G57660|AT1G50840|AT5G64420|AT4G25630|AT1G25350|AT3G10270|AT1G16280|AT1G06380|AT4G24770|AT1G05055|AT1G16970|AT1G61010|AT4G19130|AT1G29940|AT1G63780|AT2G38560…
2	GO:0019752	carboxylic acid metabolic process	BP	D05	5.08e-07	7.26e-06	55	620	972	22304	AT1G80560|AT1G18500|AT5G13520|AT5G14200|AT1G63660|AT3G49680|AT1G09620|AT1G50200|AT4G00600|AT3G60500|AT5G65010|AT3G59890|AT4G32520|AT4G26300|AT3G48560|AT3G13490|AT4G30950|AT5G11880|AT3G20330|AT4G39280|AT5G10240|AT1G04640|AT4G19710|AT3G57560|AT4G24830|AT1G31180|AT5G14800|AT3G11710|AT1G25350|AT4G33680|AT5G26830|AT5G16290|AT3G58610|AT3G12990|AT3G62030|AT1G29900|AT4G00620|AT1G14610|AT2G44040|AT5G52520…
2	GO:0044106	cellular amine metabolic process	BP	D05	1.5e-13	8.26e-12	48	327	972	22304	AT1G80560|AT1G18500|AT3G62030|AT1G29900|AT5G14200|AT1G14610|AT2G44040|AT5G52520|AT1G63660|AT3G49680|AT2G45440|AT1G09620|AT1G50200|AT1G14810|AT5G65010|AT3G59890|AT4G32520|AT4G26300|AT3G48560|AT3G13490|AT3G10050|AT5G11880|AT5G10920|AT3G20330|AT3G60880|AT4G39280|AT3G14390|AT1G70980|AT5G10240|AT3G02760|AT4G19710|AT3G55400|AT5G26710|AT4G24830|AT4G29840|AT3G57560|AT3G07630|AT1G50110|AT1G31180|AT5G14800…
2	GO:0009309	amine biosynthetic process	BP	D05	5.23e-11	1.95e-09	29	159	972	22304	AT1G80560|AT1G18500|AT3G62030|AT1G29900|AT5G14200|AT2G44040|AT2G45440|AT1G14810|AT5G65010|AT3G59890|AT3G48560|AT5G11880|AT3G10050|AT5G10920|AT3G60880|AT3G14390|AT5G10240|AT4G19710|AT3G57560|AT4G29840|AT4G24830|AT3G07630|AT1G31180|AT5G14800|AT4G33680|AT4G26900|AT5G16290|AT3G58610|AT1G09795
2	GO:0016070	RNA metabolic process	BP	D06	1.11e-23	2.14e-21	80	510	972	22304	AT2G27040|AT4G10760|AT4G31580|AT1G23860|AT3G19760|AT1G60080|AT3G21300|AT3G19440|AT4G26600|AT4G36020|AT1G09620|AT1G50200|AT3G60500|AT2G47420|AT4G02400|AT4G26300|AT5G64200|AT3G13490|AT3G61620|AT2G37340|AT4G25730|AT5G14580|AT1G80070|AT3G50670|AT3G07750|AT2G28450|AT4G39280|AT5G52470|AT2G27840|AT2G41500|AT4G17610|AT3G58660|AT5G42540|AT3G22330|AT2G40650|AT3G61860|AT4G25630|AT3G19630|AT2G06990|AT1G25350…
2	GO:0006519	cellular amino acid and derivative metabolic process	BP	D06	3.89e-08	7.93e-07	49	483	972	22304	AT1G80560|AT1G18500|AT5G14200|AT3G49680|AT1G63660|AT1G09620|AT1G50200|AT5G65010|AT3G59890|AT4G32520|AT4G26300|AT3G13490|AT3G48560|AT5G11880|AT3G20330|AT4G39280|AT5G10240|AT4G19710|AT3G57560|AT4G24830|AT1G31180|AT5G14800|AT3G11710|AT1G25350|AT4G33680|AT5G26830|AT5G16290|AT3G58610|AT3G25710|AT3G62030|AT1G29900|AT1G14610|AT5G52520|AT2G44040|AT2G45440|AT1G14810|AT3G10050|AT5G10920|AT3G60880|AT1G70980…
2	GO:0006259	DNA metabolic process	BP	D06	4.31e-05	0.000415	30	311	972	22304	AT2G27040|AT4G19130|AT5G45400|AT4G31210|AT4G25120|AT5G56950|AT1G79650|AT3G23580|AT1G08130|AT1G09815|AT1G63160|AT5G02820|AT2G19480|AT5G04130|AT3G48900|AT1G69770|AT2G31320|AT3G32920|AT1G71260|AT3G10690|AT5G13960|AT1G50840|AT3G23890|AT1G57820|AT2G19490|AT3G10270|AT5G40840|AT3G54180|AT1G05055|AT1G16970
2	GO:0046394	carboxylic acid biosynthetic process	BP	D06	1.82e-06	2.32e-05	33	307	972	22304	AT1G80560|AT3G12990|AT1G18500|AT3G62030|AT1G29900|AT5G13520|AT5G14200|AT2G44040|AT2G45440|AT1G14810|AT3G60500|AT5G65010|AT3G59890|AT3G48560|AT4G30950|AT5G11880|AT3G10050|AT5G10920|AT3G60880|AT3G14390|AT5G10240|AT4G19710|AT4G24830|AT3G57560|AT4G29840|AT3G07630|AT1G31180|AT5G14800|AT4G33680|AT4G26900|AT5G16290|AT3G58610|AT1G09795
2	GO:0006520	cellular amino acid metabolic process	BP	D06	5.23e-15	4.33e-13	48	300	972	22304	AT1G80560|AT1G18500|AT3G62030|AT1G29900|AT5G14200|AT1G14610|AT2G44040|AT5G52520|AT1G63660|AT3G49680|AT2G45440|AT1G09620|AT1G50200|AT1G14810|AT5G65010|AT3G59890|AT4G32520|AT4G26300|AT3G48560|AT3G13490|AT3G10050|AT5G11880|AT5G10920|AT3G20330|AT3G60880|AT4G39280|AT3G14390|AT1G70980|AT5G10240|AT3G02760|AT4G19710|AT3G55400|AT5G26710|AT4G24830|AT4G29840|AT3G57560|AT3G07630|AT1G50110|AT1G31180|AT5G14800…
2	GO:0043648	dicarboxylic acid metabolic process	BP	D06	0.00434	0.0227	8	60	972	22304	AT3G07630|AT5G11880|AT4G33680|AT3G59890|AT3G60880|AT2G44040|AT3G14390|AT2G45440
2	GO:0016485	protein processing	BP	D06	0.00993	0.0467	4	20	972	22304	AT1G62710|AT1G49630|AT3G59990|AT3G19170
2	GO:0006412	translation	BP	D07	7.81e-15	6.02e-13	107	1112	972	22304	AT3G04230|AT1G64600|AT5G55140|AT1G07830|AT5G06360|AT3G01800|AT2G20060|AT5G23900|AT4G23620|AT3G04770|AT2G36170|AT5G46160|AT4G35490|AT3G13490|AT2G32060|AT1G80750|AT1G26910|AT4G39280|AT4G10450|AT5G60670|AT3G58660|AT5G56940|AT4G30800|AT1G25350|AT1G04480|AT1G07320|AT3G10610|AT1G23410|AT5G09500|AT4G17390|AT5G25780|AT3G17465|AT5G47320|AT1G25260|AT4G31985|AT3G57490|AT3G05590|AT5G53070|AT1G49400|AT5G09770…
2	GO:0006396	RNA processing	BP	D07	9.41e-17	8.37e-15	54	337	972	22304	AT2G27040|AT4G31580|AT1G23860|AT3G19760|AT1G60080|AT3G21300|AT4G26600|AT3G60500|AT2G47420|AT4G02400|AT5G64200|AT3G61620|AT2G37340|AT4G25730|AT5G14580|AT1G80070|AT3G50670|AT3G07750|AT2G28450|AT5G52470|AT2G27840|AT2G41500|AT3G58660|AT4G17610|AT3G22330|AT2G40650|AT3G61860|AT4G25630|AT3G19630|AT4G20440|AT2G47990|AT1G16280|AT1G06380|AT4G24770|AT1G61010|AT3G12990|AT4G27490|AT3G11964|AT1G63780|AT2G39140…
2	GO:0034660	ncRNA metabolic process	BP	D07	1.38e-12	6.39e-11	35	198	972	22304	AT2G39140|AT1G63780|AT1G14610|AT1G75660|AT5G52520|AT4G26600|AT1G52160|AT1G09620|AT1G50200|AT5G67220|AT2G47420|AT4G02400|AT4G26300|AT5G43810|AT3G13490|AT4G25730|AT3G04820|AT2G33430|AT4G39280|AT5G52470|AT1G70980|AT3G02760|AT5G42540|AT3G55400|AT5G26710|AT4G25630|AT5G15810|AT1G25350|AT3G11710|AT3G19630|AT2G47990|AT1G16280|AT5G26830|AT4G38890|AT2G39670
2	GO:0008652	cellular amino acid biosynthetic process	BP	D07	2.82e-12	1.12e-10	29	142	972	22304	AT1G80560|AT1G18500|AT3G62030|AT1G29900|AT5G14200|AT2G44040|AT2G45440|AT1G14810|AT5G65010|AT3G59890|AT3G48560|AT5G11880|AT3G10050|AT5G10920|AT3G60880|AT3G14390|AT5G10240|AT4G19710|AT3G57560|AT4G29840|AT4G24830|AT3G07630|AT1G31180|AT5G14800|AT4G33680|AT4G26900|AT5G16290|AT3G58610|AT1G09795
2	GO:0016071	mRNA metabolic process	BP	D07	2.46e-07	3.74e-06	18	99	972	22304	AT5G52040|AT4G10760|AT4G31580|AT2G37340|AT3G11964|AT5G14580|AT1G23860|AT3G19760|AT1G80070|AT3G50670|AT1G09760|AT2G41500|AT3G13570|AT3G61860|AT2G03820|AT4G20440|AT5G64200|AT1G61010
2	GO:0043038	amino acid activation	BP	D07	1.73e-07	2.7e-06	14	59	972	22304	AT1G14610|AT4G39280|AT1G70980|AT5G52520|AT3G02760|AT3G55400|AT1G09620|AT5G26710|AT1G50200|AT1G25350|AT3G11710|AT5G26830|AT4G26300|AT3G13490
2	GO:0009081	branched chain family amino acid metabolic process	BP	D07	4.24e-08	8.32e-07	10	25	972	22304	AT1G80560|AT1G18500|AT3G10050|AT1G50110|AT1G31180|AT5G14200|AT5G16290|AT3G58610|AT3G49680|AT3G48560
2	GO:0006265	DNA topological change	BP	D07	3.71e-05	0.000364	6	16	972	22304	AT3G23890|AT3G10690|AT5G04130|AT3G10270|AT4G31210|AT5G02820
2	GO:0006401	RNA catabolic process	BP	D07	0.00253	0.0142	4	14	972	22304	AT2G03820|AT5G14580|AT1G75660|AT5G42540
2	GO:0046451	diaminopimelate metabolic process	BP	D07	2.25e-09	7.04e-08	7	8	972	22304	AT5G11880|AT4G33680|AT3G59890|AT3G60880|AT2G44040|AT3G14390|AT2G45440
2	GO:0034470	ncRNA processing	BP	D08	3.2e-05	0.000316	18	138	972	22304	AT4G25730|AT2G39140|AT3G04820|AT1G63780|AT2G33430|AT5G52470|AT4G26600|AT1G52160|AT4G25630|AT5G67220|AT5G15810|AT3G19630|AT2G47420|AT2G47990|AT1G16280|AT4G02400|AT4G38890|AT2G39670
2	GO:0006399	tRNA metabolic process	BP	D08	3.91e-08	7.93e-07	19	98	972	22304	AT3G04820|AT1G14610|AT4G39280|AT5G52520|AT1G70980|AT3G02760|AT3G55400|AT1G52160|AT1G09620|AT5G26710|AT1G50200|AT5G67220|AT5G15810|AT1G25350|AT3G11710|AT5G26830|AT4G38890|AT4G26300|AT3G13490
2	GO:0016072	rRNA metabolic process	BP	D08	0.000216	0.00173	13	94	972	22304	AT4G25730|AT1G63780|AT2G39140|AT5G52470|AT2G33430|AT4G26600|AT4G25630|AT2G47420|AT3G19630|AT2G47990|AT1G16280|AT4G02400|AT2G39670
2	GO:0006397	mRNA processing	BP	D08	1.92e-06	2.41e-05	15	81	972	22304	AT5G52040|AT4G31580|AT2G37340|AT3G11964|AT1G23860|AT3G19760|AT1G80070|AT3G50670|AT1G09760|AT2G41500|AT3G13570|AT3G61860|AT4G20440|AT5G64200|AT1G61010
2	GO:0008380	RNA splicing	BP	D08	5.26e-06	5.85e-05	14	77	972	22304	AT5G52040|AT4G31580|AT2G37340|AT1G23860|AT1G80070|AT3G50670|AT1G09760|AT2G41500|AT3G13570|AT3G22330|AT3G61860|AT3G49430|AT4G20440|AT5G64200
2	GO:0009066	aspartate family amino acid metabolic process	BP	D08	3.14e-06	3.67e-05	13	64	972	22304	AT5G11880|AT3G10050|AT3G60880|AT3G14390|AT2G44040|AT5G10240|AT2G45440|AT4G19710|AT4G29840|AT1G14810|AT5G65010|AT3G59890|AT4G33680
2	GO:0006413	translational initiation	BP	D08	7.83e-05	0.000714	11	63	972	22304	AT1G10840|AT3G55620|AT5G25780|AT2G45730|AT5G06000|AT3G56150|AT3G11400|AT5G44320|AT1G77840|AT5G27640|AT4G11160
2	GO:0009064	glutamine family amino acid metabolic process	BP	D08	0.0037	0.0198	6	35	972	22304	AT4G24830|AT3G57560|AT1G29900|AT5G10920|AT5G14800|AT1G63660
2	GO:0009082	branched chain family amino acid biosynthetic process	BP	D08	1.34e-08	3.16e-07	8	13	972	22304	AT1G80560|AT1G18500|AT3G10050|AT1G31180|AT5G14200|AT5G16290|AT3G58610|AT3G48560
2	GO:0006551	leucine metabolic process	BP	D08	0.00187	0.011	4	13	972	22304	AT1G80560|AT1G18500|AT1G31180|AT5G14200
2	GO:0001510	RNA methylation	BP	D08	0.000925	0.00605	4	11	972	22304	AT4G25630|AT4G10760|AT4G25730|AT5G52470
2	GO:0010586	miRNA metabolic process	BP	D08	0.00149	0.00936	3	6	972	22304	AT1G75660|AT5G42540|AT5G43810
2	GO:0019877	diaminopimelate biosynthetic process	BP	D08	3.59e-06	4.07e-05	4	4	972	22304	AT3G59890|AT3G60880|AT2G44040|AT2G45440
2	GO:0006591	ornithine metabolic process	BP	D08	0.00553	0.0281	2	3	972	22304	AT3G57560|AT5G10920
2	GO:0006350	transcription	BP	D09	0.000948	0.00616	14	123	972	22304	AT1G68990|AT2G15400|AT1G29940|AT2G38560|AT1G60850|AT1G75670|AT3G57660|AT2G15430|AT5G64420|AT5G45140|AT3G13940|AT1G60620|AT4G14660|AT3G57290
2	GO:0006364	rRNA processing	BP	D09	0.000216	0.00173	13	94	972	22304	AT4G25730|AT1G63780|AT2G39140|AT5G52470|AT2G33430|AT4G26600|AT4G25630|AT2G47420|AT3G19630|AT2G47990|AT1G16280|AT4G02400|AT2G39670
2	GO:0043039	tRNA aminoacylation	BP	D09	1.73e-07	2.7e-06	14	59	972	22304	AT1G14610|AT4G39280|AT1G70980|AT5G52520|AT3G02760|AT3G55400|AT1G09620|AT5G26710|AT1G50200|AT1G25350|AT3G11710|AT5G26830|AT4G26300|AT3G13490
2	GO:0000375	RNA splicing, via transesterification reactions	BP	D09	1.49e-07	2.43e-06	13	50	972	22304	AT5G52040|AT4G31580|AT2G37340|AT1G23860|AT3G50670|AT1G80070|AT1G09760|AT2G41500|AT3G13570|AT3G22330|AT3G61860|AT4G20440|AT5G64200
2	GO:0009067	aspartate family amino acid biosynthetic process	BP	D09	9.9e-09	2.44e-07	12	34	972	22304	AT4G29840|AT5G11880|AT1G14810|AT5G65010|AT4G33680|AT3G59890|AT3G60880|AT2G44040|AT3G14390|AT5G10240|AT2G45440|AT4G19710
2	GO:0009084	glutamine family amino acid biosynthetic process	BP	D09	0.00109	0.00697	5	19	972	22304	AT4G24830|AT3G57560|AT1G29900|AT5G10920|AT5G14800
2	GO:0009098	leucine biosynthetic process	BP	D09	0.000379	0.00276	4	9	972	22304	AT1G80560|AT1G18500|AT1G31180|AT5G14200
2	GO:0006553	lysine metabolic process	BP	D09	9.74e-09	2.44e-07	7	9	972	22304	AT5G11880|AT4G33680|AT3G59890|AT3G60880|AT2G44040|AT3G14390|AT2G45440
2	GO:0006525	arginine metabolic process	BP	D09	0.000218	0.00174	4	8	972	22304	AT4G24830|AT3G57560|AT1G29900|AT5G10920
2	GO:0006566	threonine metabolic process	BP	D09	0.00253	0.0142	3	7	972	22304	AT4G29840|AT3G10050|AT1G14810
2	GO:0006528	asparagine metabolic process	BP	D09	0.00553	0.0281	2	3	972	22304	AT5G65010|AT5G10240
2	GO:0006418	tRNA aminoacylation for protein translation	BP	D10	1.37e-07	2.3e-06	14	58	972	22304	AT1G14610|AT4G39280|AT1G70980|AT5G52520|AT3G02760|AT3G55400|AT1G09620|AT5G26710|AT1G50200|AT1G25350|AT3G11710|AT5G26830|AT4G26300|AT3G13490
2	GO:0000377	RNA splicing, via transesterification reactions with bulged adenosine as nucleophile	BP	D10	1.49e-07	2.43e-06	13	50	972	22304	AT5G52040|AT4G31580|AT2G37340|AT1G23860|AT3G50670|AT1G80070|AT1G09760|AT2G41500|AT3G13570|AT3G22330|AT3G61860|AT4G20440|AT5G64200
2	GO:0009085	lysine biosynthetic process	BP	D10	2.25e-09	7.04e-08	7	8	972	22304	AT5G11880|AT4G33680|AT3G59890|AT3G60880|AT2G44040|AT3G14390|AT2G45440
2	GO:0006526	arginine biosynthetic process	BP	D10	5.01e-05	0.000468	4	6	972	22304	AT4G24830|AT3G57560|AT1G29900|AT5G10920
2	GO:0009220	pyrimidine ribonucleotide biosynthetic process	BP	D10	0.0107	0.0495	2	4	972	22304	AT5G23300|AT3G20330
2	GO:0009088	threonine biosynthetic process	BP	D10	0.0107	0.0495	2	4	972	22304	AT4G29840|AT1G14810
2	GO:0006529	asparagine biosynthetic process	BP	D10	0.00553	0.0281	2	3	972	22304	AT5G65010|AT5G10240
2	GO:0000398	nuclear mRNA splicing, via spliceosome	BP	D11	2.54e-07	3.82e-06	12	44	972	22304	AT5G52040|AT3G61860|AT4G31580|AT2G37340|AT4G20440|AT1G23860|AT1G80070|AT3G50670|AT1G09760|AT2G41500|AT3G13570|AT5G64200
2	GO:0009089	lysine biosynthetic process via diaminopimelate	BP	D11	2.25e-09	7.04e-08	7	8	972	22304	AT5G11880|AT4G33680|AT3G59890|AT3G60880|AT2G44040|AT3G14390|AT2G45440
2	GO:0042450	arginine biosynthetic process via ornithine	BP	D11	0.0019	0.011	2	2	972	22304	AT3G57560|AT5G10920
2	GO:0048481	ovule development	BP	D13	0.00729	0.0351	6	40	972	22304	AT1G68990|AT1G25350|AT5G52520|AT1G11130|AT3G13490|AT3G55400
3	GO:0051641	cellular localization	BP	D02	0.000691	0.00485	33	415	972	22304	AT3G61650|AT3G25520|AT2G36070|AT1G04070|AT1G21650|AT4G23750|AT4G33200|AT3G20240|AT5G20020|AT1G08560|AT5G05620|AT3G63130|AT3G53940|AT1G80680|AT3G03110|AT1G61570|AT2G46520|AT3G20000|AT5G27395|AT2G31660|AT4G27640|AT5G53290|AT5G16620|AT5G17020|AT5G05000|AT2G29530|AT1G02690|AT2G42810|AT4G02150|AT5G20010|AT5G19320|AT1G33410|AT5G61130
3	GO:0051649	establishment of localization in cell	BP	D03	0.00138	0.00877	30	381	972	22304	AT3G25520|AT2G36070|AT1G04070|AT1G21650|AT4G23750|AT4G33200|AT3G20240|AT5G20020|AT1G08560|AT3G63130|AT3G53940|AT1G80680|AT3G03110|AT1G61570|AT2G46520|AT3G20000|AT5G27395|AT2G31660|AT4G27640|AT5G53290|AT5G16620|AT5G17020|AT5G05000|AT2G29530|AT1G02690|AT2G42810|AT4G02150|AT5G20010|AT5G19320|AT1G33410
3	GO:0008104	protein localization	BP	D03	0.0041	0.0217	26	340	972	22304	AT1G18320|AT2G36070|AT1G04070|AT1G21650|AT4G23750|AT5G20020|AT4G26670|AT1G08560|AT3G63130|AT3G03110|AT1G61570|AT2G46520|AT3G20000|AT5G27395|AT2G31660|AT4G27640|AT5G53290|AT5G16620|AT5G17020|AT5G05000|AT2G29530|AT1G02690|AT5G20010|AT4G02150|AT3G10110|AT2G37410
3	GO:0070727	cellular macromolecule localization	BP	D03	0.000968	0.00626	23	258	972	22304	AT3G20000|AT5G27395|AT4G27640|AT2G31660|AT5G53290|AT5G16620|AT5G17020|AT2G36070|AT5G05000|AT2G29530|AT1G02690|AT1G04070|AT1G21650|AT4G23750|AT5G20020|AT1G08560|AT4G02150|AT5G20010|AT3G63130|AT3G03110|AT5G61130|AT2G46520|AT1G61570
3	GO:0046907	intracellular transport	BP	D04	0.000102	0.000866	30	326	972	22304	AT3G25520|AT2G36070|AT1G04070|AT1G21650|AT4G23750|AT4G33200|AT3G20240|AT5G20020|AT1G08560|AT3G63130|AT3G53940|AT1G80680|AT3G03110|AT1G61570|AT2G46520|AT3G20000|AT5G27395|AT2G31660|AT4G27640|AT5G53290|AT5G16620|AT5G17020|AT5G05000|AT2G29530|AT1G02690|AT2G42810|AT4G02150|AT5G20010|AT5G19320|AT1G33410
3	GO:0045184	establishment of protein localization	BP	D04	0.00224	0.0128	26	325	972	22304	AT1G18320|AT2G36070|AT1G04070|AT1G21650|AT4G23750|AT5G20020|AT4G26670|AT1G08560|AT3G63130|AT3G03110|AT1G61570|AT2G46520|AT3G20000|AT5G27395|AT2G31660|AT4G27640|AT5G53290|AT5G16620|AT5G17020|AT5G05000|AT2G29530|AT1G02690|AT5G20010|AT4G02150|AT3G10110|AT2G37410
3	GO:0034613	cellular protein localization	BP	D04	0.000858	0.00567	22	240	972	22304	AT3G20000|AT5G27395|AT4G27640|AT2G31660|AT5G53290|AT5G16620|AT5G17020|AT2G36070|AT5G05000|AT2G29530|AT1G02690|AT1G04070|AT1G21650|AT4G23750|AT5G20020|AT1G08560|AT4G02150|AT5G20010|AT3G63130|AT3G03110|AT2G46520|AT1G61570
3	GO:0006839	mitochondrial transport	BP	D04	0.00311	0.0173	7	45	972	22304	AT3G20000|AT3G20240|AT3G53940|AT2G36070|AT2G29530|AT1G04070|AT1G61570
3	GO:0007005	mitochondrion organization	BP	D04	0.000306	0.00238	7	31	972	22304	AT3G20000|AT3G23990|AT2G36070|AT4G05410|AT2G29530|AT1G04070|AT1G61570
3	GO:0033365	protein localization in organelle	BP	D05	3.26e-08	6.98e-07	16	69	972	22304	AT3G20000|AT4G27640|AT2G31660|AT5G53290|AT5G17020|AT2G36070|AT2G29530|AT1G02690|AT1G04070|AT4G23750|AT5G20020|AT5G20010|AT3G63130|AT3G03110|AT1G61570|AT2G46520
3	GO:0051169	nuclear transport	BP	D05	1.61e-09	5.49e-08	16	57	972	22304	AT2G31660|AT4G27640|AT3G25520|AT5G53290|AT5G17020|AT1G02690|AT2G42810|AT4G23750|AT5G20020|AT5G20010|AT3G63130|AT5G19320|AT1G33410|AT1G80680|AT3G03110|AT2G46520
3	GO:0006913	nucleocytoplasmic transport	BP	D06	1.61e-09	5.49e-08	16	57	972	22304	AT2G31660|AT4G27640|AT3G25520|AT5G53290|AT5G17020|AT1G02690|AT2G42810|AT4G23750|AT5G20020|AT5G20010|AT3G63130|AT5G19320|AT1G33410|AT1G80680|AT3G03110|AT2G46520
3	GO:0034504	protein localization in nucleus	BP	D06	7.36e-07	9.9e-06	11	40	972	22304	AT4G23750|AT5G20020|AT4G27640|AT2G31660|AT5G53290|AT5G20010|AT5G17020|AT3G63130|AT1G02690|AT3G03110|AT2G46520
3	GO:0070585	protein localization in mitochondrion	BP	D06	0.000829	0.00553	5	18	972	22304	AT3G20000|AT2G36070|AT2G29530|AT1G04070|AT1G61570
3	GO:0015031	protein transport	BP	D07	0.00224	0.0128	26	325	972	22304	AT1G18320|AT2G36070|AT1G04070|AT1G21650|AT4G23750|AT5G20020|AT4G26670|AT1G08560|AT3G63130|AT3G03110|AT1G61570|AT2G46520|AT3G20000|AT5G27395|AT2G31660|AT4G27640|AT5G53290|AT5G16620|AT5G17020|AT5G05000|AT2G29530|AT1G02690|AT5G20010|AT4G02150|AT3G10110|AT2G37410
3	GO:0051170	nuclear import	BP	D07	5.55e-07	7.74e-06	11	39	972	22304	AT4G23750|AT5G20020|AT4G27640|AT2G31660|AT5G53290|AT5G20010|AT5G17020|AT3G63130|AT1G02690|AT3G03110|AT2G46520
3	GO:0051168	nuclear export	BP	D07	0.00569	0.0281	3	9	972	22304	AT5G17020|AT1G33410|AT1G80680
3	GO:0006886	intracellular protein transport	BP	D08	0.000484	0.00348	22	230	972	22304	AT3G20000|AT5G27395|AT4G27640|AT2G31660|AT5G53290|AT5G16620|AT5G17020|AT2G36070|AT5G05000|AT2G29530|AT1G02690|AT1G04070|AT1G21650|AT4G23750|AT5G20020|AT1G08560|AT4G02150|AT5G20010|AT3G63130|AT3G03110|AT2G46520|AT1G61570
3	GO:0017038	protein import	BP	D08	3.95e-09	1.17e-07	18	77	972	22304	AT3G20000|AT4G27640|AT2G31660|AT5G53290|AT5G16620|AT5G17020|AT2G36070|AT2G29530|AT1G02690|AT1G04070|AT1G21650|AT4G23750|AT5G20020|AT5G20010|AT3G63130|AT3G03110|AT1G61570|AT2G46520
3	GO:0006605	protein targeting	BP	D09	2.88e-06	3.4e-05	19	128	972	22304	AT3G20000|AT4G27640|AT2G31660|AT5G53290|AT5G16620|AT5G17020|AT2G36070|AT5G05000|AT2G29530|AT1G02690|AT1G04070|AT1G21650|AT4G23750|AT5G20020|AT5G20010|AT3G63130|AT3G03110|AT1G61570|AT2G46520
3	GO:0006606	protein import into nucleus	BP	D09	3.07e-07	4.55e-06	11	37	972	22304	AT4G23750|AT5G20020|AT4G27640|AT2G31660|AT5G53290|AT5G20010|AT5G17020|AT3G63130|AT1G02690|AT3G03110|AT2G46520
3	GO:0006626	protein targeting to mitochondrion	BP	D10	0.000829	0.00553	5	18	972	22304	AT3G20000|AT2G36070|AT2G29530|AT1G04070|AT1G61570
4	GO:0051726	regulation of cell cycle	BP	D04	4.38e-17	4.22e-15	31	111	972	22304	AT1G20930|AT5G67260|AT4G37490|AT1G22270|AT1G76310|AT3G23580|AT1G47230|AT2G33560|AT4G35620|AT2G20000|AT1G80370|AT3G19590|AT1G34460|AT2G17620|AT4G37630|AT3G15150|AT1G16330|AT5G11510|AT1G20610|AT3G57860|AT3G48150|AT3G25980|AT1G44110|AT5G49880|AT3G11520|AT1G18040|AT5G11300|AT2G38620|AT2G26760|AT1G76540|AT5G06150
4	GO:0051128	regulation of cellular component organization	BP	D04	0.00113	0.00721	7	38	972	22304	AT2G33560|AT2G20000|AT3G19590|AT3G48150|AT3G25980|AT1G67120|AT3G44600
4	GO:0010564	regulation of cell cycle process	BP	D05	8.73e-07	1.15e-05	9	26	972	22304	AT2G33560|AT1G20930|AT3G57860|AT3G19590|AT3G48150|AT3G25980|AT3G15150|AT5G11510|AT1G76540
4	GO:0033043	regulation of organelle organization	BP	D05	0.00399	0.0212	5	25	972	22304	AT2G33560|AT3G19590|AT3G48150|AT3G25980|AT3G44600
4	GO:0007346	regulation of mitotic cell cycle	BP	D05	3e-08	6.69e-07	8	14	972	22304	AT2G33560|AT1G20930|AT5G49880|AT2G20000|AT3G19590|AT3G48150|AT3G25980|AT1G76540
4	GO:0051129	negative regulation of cellular component organization	BP	D05	0.00569	0.0281	3	9	972	22304	AT2G33560|AT3G19590|AT3G25980
4	GO:0010948	negative regulation of cell cycle process	BP	D06	0.000925	0.00605	4	11	972	22304	AT2G33560|AT3G19590|AT3G25980|AT3G15150
4	GO:0010639	negative regulation of organelle organization	BP	D06	0.00569	0.0281	3	9	972	22304	AT2G33560|AT3G19590|AT3G25980
4	GO:0000075	cell cycle checkpoint	BP	D06	0.000113	0.000953	4	7	972	22304	AT2G33560|AT5G49880|AT3G19590|AT3G25980
4	GO:0051783	regulation of nuclear division	BP	D06	5.01e-05	0.000468	4	6	972	22304	AT2G33560|AT3G19590|AT3G48150|AT3G25980
4	GO:0007088	regulation of mitosis	BP	D07	5.01e-05	0.000468	4	6	972	22304	AT2G33560|AT3G19590|AT3G48150|AT3G25980
4	GO:0051784	negative regulation of nuclear division	BP	D07	0.000772	0.00526	3	5	972	22304	AT2G33560|AT3G19590|AT3G25980
4	GO:0007093	mitotic cell cycle checkpoint	BP	D07	1.73e-05	0.000177	4	5	972	22304	AT2G33560|AT5G49880|AT3G19590|AT3G25980
4	GO:0031577	spindle checkpoint	BP	D07	0.000319	0.00238	3	4	972	22304	AT2G33560|AT3G19590|AT3G25980
4	GO:0045839	negative regulation of mitosis	BP	D08	0.000772	0.00526	3	5	972	22304	AT2G33560|AT3G19590|AT3G25980
4	GO:0071173	spindle assembly checkpoint	BP	D08	0.000319	0.00238	3	4	972	22304	AT2G33560|AT3G19590|AT3G25980
4	GO:0030071	regulation of mitotic metaphase/anaphase transition	BP	D10	1.73e-05	0.000177	4	5	972	22304	AT2G33560|AT3G19590|AT3G48150|AT3G25980
4	GO:0045841	negative regulation of mitotic metaphase/anaphase transition	BP	D11	0.000319	0.00238	3	4	972	22304	AT2G33560|AT3G19590|AT3G25980
4	GO:0071174	mitotic cell cycle spindle checkpoint	BP	D12	0.000319	0.00238	3	4	972	22304	AT2G33560|AT3G19590|AT3G25980
4	GO:0007094	mitotic cell cycle spindle assembly checkpoint	BP	D13	0.000319	0.00238	3	4	972	22304	AT2G33560|AT3G19590|AT3G25980
5	GO:0010035	response to inorganic substance	BP	D03	0.00277	0.0155	32	434	972	22304	AT5G57410|AT3G13860|AT5G27470|AT3G48000|AT2G04030|AT3G56070|AT5G63950|AT5G09590|AT2G19480|AT1G50200|AT5G20020|AT3G60190|AT2G45030|AT3G12670|AT1G74560|AT4G13780|AT4G37910|AT5G56680|AT4G10320|AT4G13430|AT3G56090|AT1G49760|AT2G29550|AT3G23990|AT3G02530|AT1G04510|AT2G23350|AT5G20010|AT3G18190|AT3G57610|AT3G19170|AT2G44270
5	GO:0010038	response to metal ion	BP	D04	0.00035	0.00256	30	350	972	22304	AT5G57410|AT3G13860|AT5G27470|AT3G48000|AT3G56070|AT5G63950|AT5G09590|AT2G19480|AT1G50200|AT5G20020|AT3G60190|AT2G45030|AT3G12670|AT1G74560|AT4G13780|AT4G37910|AT5G56680|AT4G13430|AT4G10320|AT3G56090|AT1G49760|AT2G29550|AT3G23990|AT3G02530|AT1G04510|AT2G23350|AT5G20010|AT3G18190|AT3G57610|AT3G19170
5	GO:0046686	response to cadmium ion	BP	D05	1.44e-05	0.000153	29	279	972	22304	AT5G57410|AT3G13860|AT5G27470|AT3G48000|AT3G56070|AT5G63950|AT5G09590|AT2G19480|AT1G50200|AT5G20020|AT3G60190|AT2G45030|AT3G12670|AT1G74560|AT4G13780|AT5G56680|AT4G37910|AT4G13430|AT4G10320|AT1G49760|AT2G29550|AT3G23990|AT3G02530|AT1G04510|AT2G23350|AT5G20010|AT3G18190|AT3G57610|AT3G19170
