# Supplementary material for: GOMCL: a toolkit to cluster, evaluate, and extract non-redundant associations of Gene Ontology-based functions
Source: BMC Bioinformatics. 2020 Apr 10;21:139. doi: 10.1186/s12859-020-3447-4 (PMC7146957; doi:10.1186/s12859-020-3447-4)
Supplement: Supplementary file 2 — Additional file 2. Similarity connections of GOMCL clusters and hierarchical connections of GOMCL cluster C1. [file 12859_2020_3447_MOESM2_ESM.xlsx]

## Sheet: Simiarity Connections
GOtermID-A	GOtermID-B	Similarity (OC)
GO:0022622
GO:0022622	GO:0010051	0.714286
GO:0022622	GO:0022621	0.526316
GO:0022622	GO:0048513	1
GO:0022622	GO:0009886	0.6
GO:0022622	GO:0048364	1
GO:0022622	GO:0009791	0.578947
GO:0022622	GO:0009653	0.578947
GO:0022622	GO:0048825	0.6
GO:0022622	GO:0032502	1
GO:0022622	GO:0032501	1
GO:0022622	GO:0010071	1
GO:0022622	GO:0048731	1
GO:0022622	GO:0010338	1
GO:0022622	GO:0007275	1
GO:0022622	GO:0010103	0.5
GO:0022622	GO:0010305	0.75
GO:0022622	GO:0048856	1
GO:0006479
GO:0006479	GO:0044281	1
GO:0006479	GO:0051567	1
GO:0006479	GO:0000003	0.666667
GO:0006479	GO:0018195	1
GO:0006479	GO:0018193	1
GO:0006479	GO:0034970	1
GO:0006479	GO:0003006	0.666667
GO:0006479	GO:0034971	1
GO:0006479	GO:0019538	1
GO:0006479	GO:0016568	0.833333
GO:0006479	GO:0016569	0.833333
GO:0006479	GO:0035246	1
GO:0006479	GO:0006807	0.5
GO:0006479	GO:0044267	1
GO:0006479	GO:0019919	1
GO:0006479	GO:0016043	0.833333
GO:0006479	GO:0016571	1
GO:0006479	GO:0016570	0.833333
GO:0006479	GO:0032259	1
GO:0006479	GO:0043414	1
GO:0006479	GO:0006730	1
GO:0006479	GO:0009791	0.666667
GO:0006479	GO:0034641	0.5
GO:0006479	GO:0006139	0.5
GO:0006479	GO:0032502	0.666667
GO:0006479	GO:0032501	0.666667
GO:0006479	GO:0008213	1
GO:0006479	GO:0035247	1
GO:0006479	GO:0018216	1
GO:0006479	GO:0034972	1
GO:0006479	GO:0090304	0.5
GO:0006479	GO:0034969	1
GO:0006479	GO:0048608	0.666667
GO:0006479	GO:0007275	0.666667
GO:0006479	GO:0006325	0.833333
GO:0006479	GO:0022414	0.666667
GO:0006479	GO:0006996	0.833333
GO:0006479	GO:0051276	0.833333
GO:0006479	GO:0048856	0.666667
GO:0006479	GO:0006259	0.5
GO:0051169
GO:0051169	GO:0008104	0.6875
GO:0051169	GO:0070727	0.6875
GO:0051169	GO:0006606	1
GO:0051169	GO:0006605	0.6875
GO:0051169	GO:0045184	0.6875
GO:0051169	GO:0006886	0.6875
GO:0051169	GO:0046907	1
GO:0051169	GO:0017038	0.6875
GO:0051169	GO:0033365	0.6875
GO:0051169	GO:0015031	0.6875
GO:0051169	GO:0034504	1
GO:0051169	GO:0034613	0.6875
GO:0051169	GO:0006913	1
GO:0051169	GO:0051170	1
GO:0051169	GO:0051649	1
GO:0051169	GO:0051641	1
GO:0051169	GO:0051168	1
GO:0008104
GO:0008104	GO:0007005	0.714286
GO:0008104	GO:0070727	0.956522
GO:0008104	GO:0006606	1
GO:0008104	GO:0006605	1
GO:0008104	GO:0045184	1
GO:0008104	GO:0006839	0.714286
GO:0008104	GO:0070585	1
GO:0008104	GO:0006886	1
GO:0008104	GO:0006626	1
GO:0008104	GO:0046907	0.846154
GO:0008104	GO:0017038	1
GO:0008104	GO:0033365	1
GO:0008104	GO:0015031	1
GO:0008104	GO:0034504	1
GO:0008104	GO:0034613	1
GO:0008104	GO:0006913	0.6875
GO:0008104	GO:0051170	1
GO:0008104	GO:0051649	0.846154
GO:0008104	GO:0051641	0.846154
GO:0007094
GO:0007094	GO:0033043	1
GO:0007094	GO:0045839	1
GO:0007094	GO:0007088	1
GO:0007094	GO:0051783	1
GO:0007094	GO:0051784	1
GO:0007094	GO:0010639	1
GO:0007094	GO:0007346	1
GO:0007094	GO:0071174	1
GO:0007094	GO:0071173	1
GO:0007094	GO:0045841	1
GO:0007094	GO:0051129	1
GO:0007094	GO:0051128	1
GO:0007094	GO:0010564	1
GO:0007094	GO:0030071	1
GO:0007094	GO:0010948	1
GO:0007094	GO:0031577	1
GO:0007094	GO:0000075	1
GO:0007094	GO:0051726	1
GO:0007094	GO:0007093	1
GO:0010051
GO:0010051	GO:0000003	0.714286
GO:0010051	GO:0048513	0.857143
GO:0010051	GO:0003006	0.714286
GO:0010051	GO:0003002	1
GO:0010051	GO:0009790	0.714286
GO:0010051	GO:0048364	0.714286
GO:0010051	GO:0009791	0.714286
GO:0010051	GO:0032502	1
GO:0010051	GO:0032501	1
GO:0010051	GO:0048731	0.857143
GO:0010051	GO:0010338	1
GO:0010051	GO:0048608	0.714286
GO:0010051	GO:0007275	1
GO:0010051	GO:0007389	1
GO:0010051	GO:0022414	0.714286
GO:0010051	GO:0010305	1
GO:0010051	GO:0048856	1
GO:0000377
GO:0000377	GO:0000398	1
GO:0000377	GO:0006807	1
GO:0000377	GO:0016070	1
GO:0000377	GO:0000375	1
GO:0000377	GO:0034641	1
GO:0000377	GO:0006139	1
GO:0000377	GO:0016071	0.923077
GO:0000377	GO:0008380	1
GO:0000377	GO:0090304	1
GO:0000377	GO:0010467	1
GO:0000377	GO:0006397	0.923077
GO:0000377	GO:0006396	1
GO:0007349
GO:0007349	GO:0000003	0.5
GO:0007349	GO:0003006	0.5
GO:0007349	GO:0000910	0.666667
GO:0007349	GO:0009561	0.666667
GO:0007349	GO:0006458	0.5
GO:0007349	GO:0016043	0.666667
GO:0007349	GO:0048646	1
GO:0007349	GO:0010342	1
GO:0007349	GO:0061077	0.5
GO:0007349	GO:0051084	0.5
GO:0007349	GO:0009558	1
GO:0007349	GO:0033205	0.5
GO:0007349	GO:0009653	1
GO:0007349	GO:0007049	0.5
GO:0007349	GO:0048229	0.666667
GO:0007349	GO:0009553	0.666667
GO:0007349	GO:0051085	0.5
GO:0007349	GO:0032502	1
GO:0007349	GO:0032501	1
GO:0007349	GO:0022402	0.5
GO:0007349	GO:0007275	1
GO:0007349	GO:0051301	0.833333
GO:0007349	GO:0022414	0.5
GO:0007349	GO:0006996	0.666667
GO:0007349	GO:0007010	0.5
GO:0007349	GO:0048856	1
GO:0043436
GO:0043436	GO:0044281	1
GO:0043436	GO:0044283	0.809524
GO:0043436	GO:0042450	1
GO:0043436	GO:0009067	1
GO:0043436	GO:0043648	1
GO:0043436	GO:0006591	1
GO:0043436	GO:0016053	1
GO:0043436	GO:0043038	1
GO:0043436	GO:0043039	1
GO:0043436	GO:0006807	0.909091
GO:0043436	GO:0009066	1
GO:0043436	GO:0009064	1
GO:0043436	GO:0048481	0.666667
GO:0043436	GO:0009308	0.979592
GO:0043436	GO:0009309	1
GO:0043436	GO:0009220	0.5
GO:0043436	GO:0009084	1
GO:0043436	GO:0008652	1
GO:0043436	GO:0044271	0.769231
GO:0043436	GO:0046394	1
GO:0043436	GO:0006519	0.979592
GO:0043436	GO:0019877	1
GO:0043436	GO:0044249	0.909091
GO:0043436	GO:0034641	0.909091
GO:0043436	GO:0009098	1
GO:0043436	GO:0006525	1
GO:0043436	GO:0044106	1
GO:0043436	GO:0042180	1
GO:0043436	GO:0006082	1
GO:0043436	GO:0009089	1
GO:0043436	GO:0009088	1
GO:0043436	GO:0009081	1
GO:0043436	GO:0009082	1
GO:0043436	GO:0019752	1
GO:0043436	GO:0006553	1
GO:0043436	GO:0006529	1
GO:0043436	GO:0006528	1
GO:0043436	GO:0006520	1
GO:0043436	GO:0006526	1
GO:0043436	GO:0009085	1
GO:0043436	GO:0009058	0.909091
GO:0043436	GO:0006551	1
GO:0043436	GO:0006399	0.736842
GO:0043436	GO:0046451	1
GO:0043436	GO:0006418	1
GO:0043436	GO:0006566	1
GO:0022621
GO:0022621	GO:0048513	1
GO:0022621	GO:0009886	0.6
GO:0022621	GO:0048367	1
GO:0022621	GO:0048364	0.526316
GO:0022621	GO:0009791	0.52
GO:0022621	GO:0009653	0.52
GO:0022621	GO:0048825	1
GO:0022621	GO:0048827	1
GO:0022621	GO:0071071	0.5
GO:0022621	GO:0032502	1
GO:0022621	GO:0032501	1
GO:0022621	GO:0010071	0.5
GO:0022621	GO:0010322	0.5
GO:0022621	GO:0048731	1
GO:0022621	GO:0010338	1
GO:0022621	GO:0007275	1
GO:0022621	GO:0048366	1
GO:0022621	GO:0010103	1
GO:0022621	GO:0048856	1
GO:0044281
GO:0044281	GO:0044283	1
GO:0044281	GO:0051567	1
GO:0044281	GO:0042450	1
GO:0044281	GO:0018195	1
GO:0044281	GO:0018193	1
GO:0044281	GO:0034970	1
GO:0044281	GO:0009067	1
GO:0044281	GO:0043648	1
GO:0044281	GO:0006591	1
GO:0044281	GO:0001510	1
GO:0044281	GO:0034971	1
GO:0044281	GO:0016053	1
GO:0044281	GO:0043038	1
GO:0044281	GO:0043039	1
GO:0044281	GO:0035246	1
GO:0044281	GO:0006807	0.848101
GO:0044281	GO:0009066	1
GO:0044281	GO:0009064	1
GO:0044281	GO:0019919	1
GO:0044281	GO:0048481	0.666667
GO:0044281	GO:0016571	1
GO:0044281	GO:0016570	0.5
GO:0044281	GO:0032259	1
GO:0044281	GO:0009308	0.979592
GO:0044281	GO:0009309	1
GO:0044281	GO:0009220	1
GO:0044281	GO:0043414	1
GO:0044281	GO:0009084	1
GO:0044281	GO:0008652	1
GO:0044281	GO:0044271	0.948718
GO:0044281	GO:0046394	1
GO:0044281	GO:0006519	1
GO:0044281	GO:0019877	1
GO:0044281	GO:0006730	1
GO:0044281	GO:0044249	0.734177
GO:0044281	GO:0034641	0.848101
GO:0044281	GO:0009098	1
GO:0044281	GO:0006525	1
GO:0044281	GO:0044106	1
GO:0044281	GO:0042180	1
GO:0044281	GO:0008213	1
GO:0044281	GO:0006082	1
GO:0044281	GO:0035247	1
GO:0044281	GO:0009089	1
GO:0044281	GO:0009088	1
GO:0044281	GO:0018216	1
GO:0044281	GO:0034972	1
GO:0044281	GO:0009081	1
GO:0044281	GO:0009082	1
GO:0044281	GO:0019752	1
GO:0044281	GO:0006553	1
GO:0044281	GO:0034969	1
GO:0044281	GO:0006529	1
GO:0044281	GO:0006528	1
GO:0044281	GO:0006520	1
GO:0044281	GO:0006526	1
GO:0044281	GO:0009085	1
GO:0044281	GO:0009058	0.734177
GO:0044281	GO:0006551	1
GO:0044281	GO:0006399	0.736842
GO:0044281	GO:0046451	1
GO:0044281	GO:0006418	1
GO:0044281	GO:0006566	1
GO:0044283
GO:0044283	GO:0042450	1
GO:0044283	GO:0009067	1
GO:0044283	GO:0043648	1
GO:0044283	GO:0006591	1
GO:0044283	GO:0016053	1
GO:0044283	GO:0006807	0.928571
GO:0044283	GO:0009066	1
GO:0044283	GO:0009064	0.833333
GO:0044283	GO:0009308	0.714286
GO:0044283	GO:0009309	1
GO:0044283	GO:0009220	1
GO:0044283	GO:0009084	1
GO:0044283	GO:0008652	1
GO:0044283	GO:0044271	0.948718
GO:0044283	GO:0046394	1
GO:0044283	GO:0006519	0.738095
GO:0044283	GO:0019877	1
GO:0044283	GO:0044249	1
GO:0044283	GO:0034641	0.928571
GO:0044283	GO:0009098	1
GO:0044283	GO:0006525	1
GO:0044283	GO:0044106	0.714286
GO:0044283	GO:0042180	0.809524
GO:0044283	GO:0006082	0.809524
GO:0044283	GO:0009089	1
GO:0044283	GO:0009088	1
GO:0044283	GO:0009081	0.8
GO:0044283	GO:0009082	1
GO:0044283	GO:0019752	0.809524
GO:0044283	GO:0006553	1
GO:0044283	GO:0006529	1
GO:0044283	GO:0006528	1
GO:0044283	GO:0006520	0.714286
GO:0044283	GO:0006526	1
GO:0044283	GO:0009085	1
GO:0044283	GO:0009058	1
GO:0044283	GO:0006551	1
GO:0044283	GO:0046451	1
GO:0044283	GO:0006566	1
GO:0051567
GO:0051567	GO:0019538	1
GO:0051567	GO:0016568	1
GO:0051567	GO:0016569	1
GO:0051567	GO:0009890	0.666667
GO:0051567	GO:0006807	1
GO:0051567	GO:0044267	1
GO:0051567	GO:0016043	1
GO:0051567	GO:0016571	1
GO:0051567	GO:0016570	1
GO:0051567	GO:0032259	1
GO:0051567	GO:0043414	1
GO:0051567	GO:0006730	1
GO:0051567	GO:0034641	1
GO:0051567	GO:0006139	1
GO:0051567	GO:0031327	0.666667
GO:0051567	GO:0008213	1
GO:0051567	GO:0031324	0.666667
GO:0051567	GO:0090304	1
GO:0051567	GO:0006325	1
GO:0051567	GO:0006996	1
GO:0051567	GO:0051276	1
GO:0051567	GO:0006259	1
GO:0009292
GO:0009292	GO:0009294	1
GO:0009292	GO:0016043	0.5
GO:0009292	GO:0006325	0.5
GO:0009292	GO:0006996	0.5
GO:0009292	GO:0051276	0.5
GO:0007000
GO:0007000	GO:0000910	0.5
GO:0007000	GO:0009790	0.5
GO:0007000	GO:0000226	0.5
GO:0007000	GO:0016043	1
GO:0007000	GO:0030865	0.5
GO:0007000	GO:0000280	0.5
GO:0007000	GO:0032502	0.5
GO:0007000	GO:0032501	0.5
GO:0007000	GO:0007275	0.5
GO:0007000	GO:0051301	0.5
GO:0007000	GO:0031122	0.5
GO:0007000	GO:0043622	0.5
GO:0007000	GO:0006996	1
GO:0007000	GO:0006997	1
GO:0007000	GO:0007017	0.5
GO:0007000	GO:0007010	0.5
GO:0007000	GO:0044085	0.5
GO:0007000	GO:0048285	0.5
GO:0009294
GO:0009294	GO:0016043	0.5
GO:0009294	GO:0006325	0.5
GO:0009294	GO:0006996	0.5
GO:0009294	GO:0051276	0.5
GO:0007005
GO:0007005	GO:0070727	0.714286
GO:0007005	GO:0006605	0.714286
GO:0007005	GO:0045184	0.714286
GO:0007005	GO:0006839	0.714286
GO:0007005	GO:0070585	1
GO:0007005	GO:0006886	0.714286
GO:0007005	GO:0016043	1
GO:0007005	GO:0006626	1
GO:0007005	GO:0046907	0.714286
GO:0007005	GO:0017038	0.714286
GO:0007005	GO:0033365	0.714286
GO:0007005	GO:0015031	0.714286
GO:0007005	GO:0034613	0.714286
GO:0007005	GO:0051649	0.714286
GO:0007005	GO:0051641	0.714286
GO:0007005	GO:0006996	1
GO:0042450
GO:0042450	GO:0006591	1
GO:0042450	GO:0016053	1
GO:0042450	GO:0006807	1
GO:0042450	GO:0009064	1
GO:0042450	GO:0009308	1
GO:0042450	GO:0009309	1
GO:0042450	GO:0009084	1
GO:0042450	GO:0008652	1
GO:0042450	GO:0044271	1
GO:0042450	GO:0046394	1
GO:0042450	GO:0006519	1
GO:0042450	GO:0044249	1
GO:0042450	GO:0034641	1
GO:0042450	GO:0006525	1
GO:0042450	GO:0044106	1
GO:0042450	GO:0042180	1
GO:0042450	GO:0006082	1
GO:0042450	GO:0019752	1
GO:0042450	GO:0006520	1
GO:0042450	GO:0006526	1
GO:0042450	GO:0009058	1
GO:0000003
GO:0000003	GO:0018195	1
GO:0000003	GO:0018193	0.75
GO:0000003	GO:0034970	1
GO:0000003	GO:0003006	1
GO:0000003	GO:0034971	1
GO:0000003	GO:0009790	0.866667
GO:0000003	GO:0006458	0.5
GO:0000003	GO:0035246	1
GO:0000003	GO:0019919	1
GO:0000003	GO:0048481	1
GO:0000003	GO:0016571	0.6
GO:0000003	GO:0009886	0.5
GO:0000003	GO:0048316	1
GO:0000003	GO:0010342	1
GO:0000003	GO:0061077	0.5
GO:0000003	GO:0010154	1
GO:0000003	GO:0051084	0.5
GO:0000003	GO:0009791	0.895522
GO:0000003	GO:0048825	1
GO:0000003	GO:0051085	0.5
GO:0000003	GO:0032502	0.985075
GO:0000003	GO:0032501	0.985075
GO:0000003	GO:0008213	0.666667
GO:0000003	GO:0010071	1
GO:0000003	GO:0035247	1
GO:0000003	GO:0018216	1
GO:0000003	GO:0034972	1
GO:0000003	GO:0010338	1
GO:0000003	GO:0034969	1
GO:0000003	GO:0048608	1
GO:0000003	GO:0009793	1
GO:0000003	GO:0007275	0.985075
GO:0000003	GO:0007389	0.5
GO:0000003	GO:0000741	0.5
GO:0000003	GO:0022414	1
GO:0000003	GO:0010305	0.75
GO:0000003	GO:0048856	0.955224
GO:0000003	GO:0048284	0.5
GO:0070727
GO:0070727	GO:0006606	1
GO:0070727	GO:0006605	1
GO:0070727	GO:0045184	0.956522
GO:0070727	GO:0006839	0.714286
GO:0070727	GO:0070585	1
GO:0070727	GO:0006886	1
GO:0070727	GO:0016043	0.521739
GO:0070727	GO:0006626	1
GO:0070727	GO:0046907	0.956522
GO:0070727	GO:0017038	1
GO:0070727	GO:0033365	1
GO:0070727	GO:0015031	0.956522
GO:0070727	GO:0034504	1
GO:0070727	GO:0034613	1
GO:0070727	GO:0006913	0.6875
GO:0070727	GO:0051170	1
GO:0070727	GO:0051649	0.956522
GO:0070727	GO:0051641	1
GO:0018195
GO:0018195	GO:0018193	1
GO:0018195	GO:0034970	1
GO:0018195	GO:0003006	1
GO:0018195	GO:0034971	1
GO:0018195	GO:0019538	1
GO:0018195	GO:0016568	0.666667
GO:0018195	GO:0016569	0.666667
GO:0018195	GO:0035246	1
GO:0018195	GO:0044267	1
GO:0018195	GO:0019919	1
GO:0018195	GO:0016043	0.666667
GO:0018195	GO:0016571	0.666667
GO:0018195	GO:0016570	0.666667
GO:0018195	GO:0032259	1
GO:0018195	GO:0043414	1
GO:0018195	GO:0006730	1
GO:0018195	GO:0009791	1
GO:0018195	GO:0032502	1
GO:0018195	GO:0032501	1
GO:0018195	GO:0008213	1
GO:0018195	GO:0035247	1
GO:0018195	GO:0018216	1
GO:0018195	GO:0034972	1
GO:0018195	GO:0034969	1
GO:0018195	GO:0048608	1
GO:0018195	GO:0007275	1
GO:0018195	GO:0006325	0.666667
GO:0018195	GO:0022414	1
GO:0018195	GO:0006996	0.666667
GO:0018195	GO:0051276	0.666667
GO:0018195	GO:0048856	1
GO:0033043
GO:0033043	GO:0045839	1
GO:0033043	GO:0007088	1
GO:0033043	GO:0051783	1
GO:0033043	GO:0051784	1
GO:0033043	GO:0010639	1
GO:0033043	GO:0007346	0.8
GO:0033043	GO:0071174	1
GO:0033043	GO:0071173	1
GO:0033043	GO:0045841	1
GO:0033043	GO:0051129	1
GO:0033043	GO:0051128	1
GO:0033043	GO:0010564	0.8
GO:0033043	GO:0030071	1
GO:0033043	GO:0010338	0.5
GO:0033043	GO:0010948	0.75
GO:0033043	GO:0031577	1
GO:0033043	GO:0000075	0.75
GO:0033043	GO:0051726	0.8
GO:0033043	GO:0007093	0.75
GO:0018193
GO:0018193	GO:0034970	1
GO:0018193	GO:0003006	0.75
GO:0018193	GO:0034971	1
GO:0018193	GO:0019538	1
GO:0018193	GO:0016568	0.75
GO:0018193	GO:0016569	0.75
GO:0018193	GO:0035246	1
GO:0018193	GO:0044267	1
GO:0018193	GO:0019919	1
GO:0018193	GO:0016043	0.75
GO:0018193	GO:0016571	0.75
GO:0018193	GO:0016570	0.75
GO:0018193	GO:0032259	1
GO:0018193	GO:0043414	1
GO:0018193	GO:0006730	1
GO:0018193	GO:0009791	0.75
GO:0018193	GO:0032502	0.75
GO:0018193	GO:0032501	0.75
GO:0018193	GO:0008213	1
GO:0018193	GO:0035247	1
GO:0018193	GO:0018216	1
GO:0018193	GO:0034972	1
GO:0018193	GO:0034969	1
GO:0018193	GO:0048608	0.75
GO:0018193	GO:0007275	0.75
GO:0018193	GO:0006325	0.75
GO:0018193	GO:0022414	0.75
GO:0018193	GO:0006996	0.75
GO:0018193	GO:0051276	0.75
GO:0018193	GO:0048856	0.75
GO:0034970
GO:0034970	GO:0003006	1
GO:0034970	GO:0034971	1
GO:0034970	GO:0019538	1
GO:0034970	GO:0016568	1
GO:0034970	GO:0016569	1
GO:0034970	GO:0035246	1
GO:0034970	GO:0044267	1
GO:0034970	GO:0019919	1
GO:0034970	GO:0016043	1
GO:0034970	GO:0016571	1
GO:0034970	GO:0016570	1
GO:0034970	GO:0032259	1
GO:0034970	GO:0043414	1
GO:0034970	GO:0006730	1
GO:0034970	GO:0009791	1
GO:0034970	GO:0032502	1
GO:0034970	GO:0032501	1
GO:0034970	GO:0008213	1
GO:0034970	GO:0035247	1
GO:0034970	GO:0018216	1
GO:0034970	GO:0034972	1
GO:0034970	GO:0034969	1
GO:0034970	GO:0048608	1
GO:0034970	GO:0007275	1
GO:0034970	GO:0006325	1
GO:0034970	GO:0022414	1
GO:0034970	GO:0006996	1
GO:0034970	GO:0051276	1
GO:0034970	GO:0048856	1
GO:0006265
GO:0006265	GO:0071103	1
GO:0006265	GO:0006807	1
GO:0006265	GO:0034641	1
GO:0006265	GO:0006139	1
GO:0006265	GO:0090304	1
GO:0006265	GO:0006259	1
GO:0048513
GO:0048513	GO:0003002	0.692308
GO:0048513	GO:0048481	1
GO:0048513	GO:0009886	1
GO:0048513	GO:0010342	0.5
GO:0048513	GO:0048367	1
GO:0048513	GO:0048364	1
GO:0048513	GO:0009791	0.54
GO:0048513	GO:0009653	0.611111
GO:0048513	GO:0048825	1
GO:0048513	GO:0048827	1
GO:0048513	GO:0071071	0.5
GO:0048513	GO:0032502	1
GO:0048513	GO:0032501	1
GO:0048513	GO:0008283	0.545455
GO:0048513	GO:0010071	1
GO:0048513	GO:0010322	0.5
GO:0048513	GO:0048731	1
GO:0048513	GO:0010338	1
GO:0048513	GO:0007275	1
GO:0048513	GO:0007389	0.642857
GO:0048513	GO:0048366	1
GO:0048513	GO:0010103	1
GO:0048513	GO:0010305	1
GO:0048513	GO:0048856	1
GO:0045839
GO:0045839	GO:0007088	1
GO:0045839	GO:0051783	1
GO:0045839	GO:0051784	1
GO:0045839	GO:0010639	1
GO:0045839	GO:0007346	1
GO:0045839	GO:0071174	1
GO:0045839	GO:0071173	1
GO:0045839	GO:0045841	1
GO:0045839	GO:0051129	1
GO:0045839	GO:0051128	1
GO:0045839	GO:0010564	1
GO:0045839	GO:0030071	1
GO:0045839	GO:0010948	1
GO:0045839	GO:0031577	1
GO:0045839	GO:0000075	1
GO:0045839	GO:0051726	1
GO:0045839	GO:0007093	1
GO:0034621
GO:0034621	GO:0071103	0.555556
GO:0034621	GO:0022607	0.909091
GO:0034621	GO:0031497	1
GO:0034621	GO:0016043	1
GO:0034621	GO:0065003	0.909091
GO:0034621	GO:0065004	1
GO:0034621	GO:0034728	1
GO:0034621	GO:0006334	1
GO:0034621	GO:0006333	0.769231
GO:0034621	GO:0043933	1
GO:0034621	GO:0034622	1
GO:0034621	GO:0006323	0.909091
GO:0034621	GO:0006996	0.590909
GO:0034621	GO:0044085	0.909091
GO:0007088
GO:0007088	GO:0051783	1
GO:0007088	GO:0051784	1
GO:0007088	GO:0010639	1
GO:0007088	GO:0007346	1
GO:0007088	GO:0071174	1
GO:0007088	GO:0071173	1
GO:0007088	GO:0045841	1
GO:0007088	GO:0051129	1
GO:0007088	GO:0051128	1
GO:0007088	GO:0010564	1
GO:0007088	GO:0030071	1
GO:0007088	GO:0010948	0.75
GO:0007088	GO:0031577	1
GO:0007088	GO:0000075	0.75
GO:0007088	GO:0051726	1
GO:0007088	GO:0007093	0.75
GO:0006364
GO:0006364	GO:0034470	1
GO:0006364	GO:0001510	0.75
GO:0006364	GO:0006807	1
GO:0006364	GO:0034660	1
GO:0006364	GO:0042254	1
GO:0006364	GO:0016070	1
GO:0006364	GO:0016072	1
GO:0006364	GO:0034641	1
GO:0006364	GO:0006139	1
GO:0006364	GO:0022613	1
GO:0006364	GO:0090304	1
GO:0006364	GO:0010467	1
GO:0006364	GO:0044085	1
GO:0006364	GO:0006396	1
GO:0009067
GO:0009067	GO:0043648	0.875
GO:0009067	GO:0016053	1
GO:0009067	GO:0006807	1
GO:0009067	GO:0009066	1
GO:0009067	GO:0009308	1
GO:0009067	GO:0009309	1
GO:0009067	GO:0008652	1
GO:0009067	GO:0044271	1
GO:0009067	GO:0046394	1
GO:0009067	GO:0006519	1
GO:0009067	GO:0019877	1
GO:0009067	GO:0044249	1
GO:0009067	GO:0034641	1
GO:0009067	GO:0044106	1
GO:0009067	GO:0042180	1
GO:0009067	GO:0006082	1
GO:0009067	GO:0009089	1
GO:0009067	GO:0009088	1
GO:0009067	GO:0019752	1
GO:0009067	GO:0006553	1
GO:0009067	GO:0006529	1
GO:0009067	GO:0006528	1
GO:0009067	GO:0006520	1
GO:0009067	GO:0009085	1
GO:0009067	GO:0009058	1
GO:0009067	GO:0046451	1
GO:0009067	GO:0006566	0.666667
GO:0034470
GO:0034470	GO:0001510	0.75
GO:0034470	GO:0006807	1
GO:0034470	GO:0034660	1
GO:0034470	GO:0042254	0.722222
GO:0034470	GO:0016070	1
GO:0034470	GO:0016072	1
GO:0034470	GO:0034641	1
GO:0034470	GO:0006139	1
GO:0034470	GO:0022613	0.722222
GO:0034470	GO:0090304	1
GO:0034470	GO:0010467	1
GO:0034470	GO:0044085	0.722222
GO:0034470	GO:0006396	1
GO:0043648
GO:0043648	GO:0016053	1
GO:0043648	GO:0006807	1
GO:0043648	GO:0009066	0.875
GO:0043648	GO:0009308	1
GO:0043648	GO:0009309	1
GO:0043648	GO:0008652	1
GO:0043648	GO:0044271	1
GO:0043648	GO:0046394	1
GO:0043648	GO:0006519	1
GO:0043648	GO:0019877	1
GO:0043648	GO:0044249	1
GO:0043648	GO:0034641	1
GO:0043648	GO:0044106	1
GO:0043648	GO:0042180	1
GO:0043648	GO:0006082	1
GO:0043648	GO:0009089	1
GO:0043648	GO:0019752	1
GO:0043648	GO:0006553	1
GO:0043648	GO:0006520	1
GO:0043648	GO:0009085	1
GO:0043648	GO:0009058	1
GO:0043648	GO:0046451	1
GO:0016572
GO:0016572	GO:0019538	1
GO:0016572	GO:0016568	1
GO:0016572	GO:0016569	1
GO:0016572	GO:0044267	1
GO:0016572	GO:0016043	1
GO:0016572	GO:0016570	1
GO:0016572	GO:0010389	0.5
GO:0016572	GO:0006325	1
GO:0016572	GO:0006996	1
GO:0016572	GO:0051276	1
GO:0006606
GO:0006606	GO:0006605	1
GO:0006606	GO:0045184	1
GO:0006606	GO:0006886	1
GO:0006606	GO:0046907	1
GO:0006606	GO:0017038	1
GO:0006606	GO:0033365	1
GO:0006606	GO:0015031	1
GO:0006606	GO:0034504	1
GO:0006606	GO:0034613	1
GO:0006606	GO:0006913	1
GO:0006606	GO:0051170	1
GO:0006606	GO:0051649	1
GO:0006606	GO:0051641	1
GO:0006605
GO:0006605	GO:0045184	1
GO:0006605	GO:0006839	0.714286
GO:0006605	GO:0070585	1
GO:0006605	GO:0006886	1
GO:0006605	GO:0016043	0.578947
GO:0006605	GO:0006626	1
GO:0006605	GO:0046907	1
GO:0006605	GO:0017038	1
GO:0006605	GO:0033365	1
GO:0006605	GO:0015031	1
GO:0006605	GO:0034504	1
GO:0006605	GO:0034613	1
GO:0006605	GO:0006913	0.6875
GO:0006605	GO:0051170	1
GO:0006605	GO:0051649	1
GO:0006605	GO:0051641	1
GO:0045184
GO:0045184	GO:0006839	0.714286
GO:0045184	GO:0070585	1
GO:0045184	GO:0006886	1
GO:0045184	GO:0006626	1
GO:0045184	GO:0046907	0.846154
GO:0045184	GO:0017038	1
GO:0045184	GO:0033365	1
GO:0045184	GO:0015031	1
GO:0045184	GO:0034504	1
GO:0045184	GO:0034613	1
GO:0045184	GO:0006913	0.6875
GO:0045184	GO:0051170	1
GO:0045184	GO:0051649	0.846154
GO:0045184	GO:0051641	0.846154
GO:0003006
GO:0003006	GO:0034971	1
GO:0003006	GO:0009790	0.866667
GO:0003006	GO:0006458	0.5
GO:0003006	GO:0035246	1
GO:0003006	GO:0019919	1
GO:0003006	GO:0048481	1
GO:0003006	GO:0016571	0.6
GO:0003006	GO:0009886	0.5
GO:0003006	GO:0048316	1
GO:0003006	GO:0010342	1
GO:0003006	GO:0061077	0.5
GO:0003006	GO:0010154	1
GO:0003006	GO:0051084	0.5
GO:0003006	GO:0009791	0.923077
GO:0003006	GO:0048825	1
GO:0003006	GO:0051085	0.5
GO:0003006	GO:0032502	1
GO:0003006	GO:0032501	1
GO:0003006	GO:0008213	0.666667
GO:0003006	GO:0010071	1
GO:0003006	GO:0035247	1
GO:0003006	GO:0018216	1
GO:0003006	GO:0034972	1
GO:0003006	GO:0010338	1
GO:0003006	GO:0034969	1
GO:0003006	GO:0048608	1
GO:0003006	GO:0009793	1
GO:0003006	GO:0007275	1
GO:0003006	GO:0007389	0.5
GO:0003006	GO:0022414	1
GO:0003006	GO:0010305	0.75
GO:0003006	GO:0048856	0.984615
GO:0055046
GO:0055046	GO:0000910	0.5
GO:0055046	GO:0000912	0.5
GO:0055046	GO:0000914	0.5
GO:0055046	GO:0022607	0.5
GO:0055046	GO:0016043	0.75
GO:0055046	GO:0033205	0.5
GO:0055046	GO:0000911	0.5
GO:0055046	GO:0007049	0.5
GO:0055046	GO:0048229	1
GO:0055046	GO:0032502	1
GO:0055046	GO:0032501	1
GO:0055046	GO:0032506	0.5
GO:0055046	GO:0030036	0.5
GO:0055046	GO:0031032	0.5
GO:0055046	GO:0022402	0.5
GO:0055046	GO:0007275	1
GO:0055046	GO:0051301	0.5
GO:0055046	GO:0006996	0.75
GO:0055046	GO:0007010	0.5
GO:0055046	GO:0044085	0.5
GO:0006591
GO:0006591	GO:0016053	1
GO:0006591	GO:0006807	1
GO:0006591	GO:0009064	1
GO:0006591	GO:0009308	1
GO:0006591	GO:0009309	1
GO:0006591	GO:0009084	1
GO:0006591	GO:0008652	1
GO:0006591	GO:0044271	1
GO:0006591	GO:0046394	1
GO:0006591	GO:0006519	1
GO:0006591	GO:0044249	1
GO:0006591	GO:0034641	1
GO:0006591	GO:0006525	1
GO:0006591	GO:0044106	1
GO:0006591	GO:0042180	1
GO:0006591	GO:0006082	1
GO:0006591	GO:0019752	1
GO:0006591	GO:0006520	1
GO:0006591	GO:0006526	1
GO:0006591	GO:0009058	1
GO:0003002
GO:0003002	GO:0032502	1
GO:0003002	GO:0032501	1
GO:0003002	GO:0048731	0.692308
GO:0003002	GO:0010338	1
GO:0003002	GO:0007275	1
GO:0003002	GO:0007389	1
GO:0003002	GO:0010305	1
GO:0003002	GO:0048856	0.769231
GO:0010038
GO:0010038	GO:0010035	1
GO:0010038	GO:0046686	1
GO:0001510
GO:0001510	GO:0006807	1
GO:0001510	GO:0034660	0.75
GO:0001510	GO:0042254	0.75
GO:0001510	GO:0032259	1
GO:0001510	GO:0043414	1
GO:0001510	GO:0016070	1
GO:0001510	GO:0016072	0.75
GO:0001510	GO:0006730	1
GO:0001510	GO:0034641	1
GO:0001510	GO:0006139	1
GO:0001510	GO:0022613	0.75
GO:0001510	GO:0090304	1
GO:0001510	GO:0010467	0.75
GO:0001510	GO:0044085	0.75
GO:0001510	GO:0006396	0.75
GO:0006839
GO:0006839	GO:0070585	1
GO:0006839	GO:0006886	0.714286
GO:0006839	GO:0016043	0.714286
GO:0006839	GO:0006626	1
GO:0006839	GO:0046907	1
GO:0006839	GO:0017038	0.714286
GO:0006839	GO:0033365	0.714286
GO:0006839	GO:0015031	0.714286
GO:0006839	GO:0034613	0.714286
GO:0006839	GO:0051649	1
GO:0006839	GO:0051641	1
GO:0006839	GO:0006996	0.714286
GO:0010035
GO:0010035	GO:0046686	1
GO:0000910
GO:0000910	GO:0000912	1
GO:0000910	GO:0000914	1
GO:0000910	GO:0016043	0.705882
GO:0000910	GO:0010342	0.5
GO:0000910	GO:0009558	0.75
GO:0000910	GO:0033205	1
GO:0000910	GO:0000280	0.6
GO:0000910	GO:0000911	1
GO:0000910	GO:0007049	0.705882
GO:0000910	GO:0032502	0.588235
GO:0000910	GO:0032501	0.529412
GO:0000910	GO:0032506	1
GO:0000910	GO:0030036	1
GO:0000910	GO:0031032	1
GO:0000910	GO:0022402	0.705882
GO:0000910	GO:0007275	0.529412
GO:0000910	GO:0051301	1
GO:0000910	GO:0010103	0.5
GO:0000910	GO:0031122	0.5
GO:0000910	GO:0043622	0.5
GO:0000910	GO:0006996	0.705882
GO:0000910	GO:0007010	0.647059
GO:0070585
GO:0070585	GO:0006886	1
GO:0070585	GO:0016043	1
GO:0070585	GO:0006626	1
GO:0070585	GO:0046907	1
GO:0070585	GO:0017038	1
GO:0070585	GO:0033365	1
GO:0070585	GO:0015031	1
GO:0070585	GO:0034613	1
GO:0070585	GO:0051649	1
GO:0070585	GO:0051641	1
GO:0070585	GO:0006996	1
GO:0000912
GO:0000912	GO:0000914	1
GO:0000912	GO:0022607	1
GO:0000912	GO:0016043	1
GO:0000912	GO:0010342	0.5
GO:0000912	GO:0033205	1
GO:0000912	GO:0009791	0.5
GO:0000912	GO:0000911	1
GO:0000912	GO:0009653	0.5
GO:0000912	GO:0007049	1
GO:0000912	GO:0048229	0.666667
GO:0000912	GO:0032502	0.833333
GO:0000912	GO:0032501	0.833333
GO:0000912	GO:0032506	1
GO:0000912	GO:0030036	1
GO:0000912	GO:0031032	1
GO:0000912	GO:0022402	1
GO:0000912	GO:0007275	0.833333
GO:0000912	GO:0051301	1
GO:0000912	GO:0010103	0.5
GO:0000912	GO:0006996	1
GO:0000912	GO:0007010	1
GO:0000912	GO:0048856	0.5
GO:0000912	GO:0044085	1
GO:0000914
GO:0000914	GO:0022607	1
GO:0000914	GO:0016043	1
GO:0000914	GO:0010342	0.5
GO:0000914	GO:0033205	1
GO:0000914	GO:0009791	0.5
GO:0000914	GO:0000911	1
GO:0000914	GO:0009653	0.5
GO:0000914	GO:0007049	1
GO:0000914	GO:0048229	0.666667
GO:0000914	GO:0032502	0.833333
GO:0000914	GO:0032501	0.833333
GO:0000914	GO:0032506	1
GO:0000914	GO:0030036	1
GO:0000914	GO:0031032	1
GO:0000914	GO:0022402	1
GO:0000914	GO:0007275	0.833333
GO:0000914	GO:0051301	1
GO:0000914	GO:0010103	0.5
GO:0000914	GO:0006996	1
GO:0000914	GO:0007010	1
GO:0000914	GO:0048856	0.5
GO:0000914	GO:0044085	1
GO:0034971
GO:0034971	GO:0019538	1
GO:0034971	GO:0016568	1
GO:0034971	GO:0016569	1
GO:0034971	GO:0035246	1
GO:0034971	GO:0044267	1
GO:0034971	GO:0019919	1
GO:0034971	GO:0016043	1
GO:0034971	GO:0016571	1
GO:0034971	GO:0016570	1
GO:0034971	GO:0032259	1
GO:0034971	GO:0043414	1
GO:0034971	GO:0006730	1
GO:0034971	GO:0009791	1
GO:0034971	GO:0032502	1
GO:0034971	GO:0032501	1
GO:0034971	GO:0008213	1
GO:0034971	GO:0035247	1
GO:0034971	GO:0018216	1
GO:0034971	GO:0034972	1
GO:0034971	GO:0034969	1
GO:0034971	GO:0048608	1
GO:0034971	GO:0007275	1
GO:0034971	GO:0006325	1
GO:0034971	GO:0022414	1
GO:0034971	GO:0006996	1
GO:0034971	GO:0051276	1
GO:0034971	GO:0048856	1
GO:0009790
GO:0009790	GO:0048316	0.926829
GO:0009790	GO:0010342	0.5
GO:0009790	GO:0010154	0.926829
GO:0009790	GO:0009791	0.866667
GO:0009790	GO:0048825	1
GO:0009790	GO:0032502	1
GO:0009790	GO:0032501	1
GO:0009790	GO:0010071	1
GO:0009790	GO:0010338	0.5
GO:0009790	GO:0048608	0.866667
GO:0009790	GO:0009793	1
GO:0009790	GO:0007275	1
GO:0009790	GO:0022414	0.866667
GO:0009790	GO:0010305	0.75
GO:0009790	GO:0048856	0.911111
GO:0019538
GO:0019538	GO:0043038	1
GO:0019538	GO:0043039	1
GO:0019538	GO:0016568	0.846154
GO:0019538	GO:0016569	0.909091
GO:0019538	GO:0006457	1
GO:0019538	GO:0009890	0.555556
GO:0019538	GO:0006458	1
GO:0019538	GO:0035246	1
GO:0019538	GO:0044267	1
GO:0019538	GO:0019919	1
GO:0019538	GO:0048481	0.666667
GO:0019538	GO:0016571	1
GO:0019538	GO:0016570	1
GO:0019538	GO:0032259	0.538462
GO:0019538	GO:0000338	1
GO:0019538	GO:0043414	0.636364
GO:0019538	GO:0061077	1
GO:0019538	GO:0051084	1
GO:0019538	GO:0006730	0.538462
GO:0019538	GO:0044249	0.605556
GO:0019538	GO:0034645	0.829457
GO:0019538	GO:0051085	1
GO:0019538	GO:0010389	0.5
GO:0019538	GO:0031327	0.555556
GO:0019538	GO:0016485	1
GO:0019538	GO:0008213	1
GO:0019538	GO:0035247	1
GO:0019538	GO:0018216	1
GO:0019538	GO:0034972	1
GO:0019538	GO:0031324	0.5
GO:0019538	GO:0010338	0.5
GO:0019538	GO:0034969	1
GO:0019538	GO:0000741	0.5
GO:0019538	GO:0010467	0.643678
GO:0019538	GO:0009058	0.598901
GO:0019538	GO:0009059	0.823077
GO:0019538	GO:0006399	0.736842
GO:0019538	GO:0048284	0.5
GO:0019538	GO:0006418	1
GO:0019538	GO:0006413	1
GO:0019538	GO:0006412	1
GO:0009561
GO:0009561	GO:0006458	0.5
GO:0009561	GO:0061077	0.5
GO:0009561	GO:0051084	0.5
GO:0009561	GO:0009558	1
GO:0009561	GO:0048229	1
GO:0009561	GO:0009553	1
GO:0009561	GO:0051085	0.5
GO:0009561	GO:0032502	1
GO:0009561	GO:0032501	1
GO:0009561	GO:0007275	1
GO:0009561	GO:0000741	0.75
GO:0009561	GO:0048284	0.75
GO:0016053
GO:0016053	GO:0006807	0.939394
GO:0016053	GO:0009066	1
GO:0016053	GO:0009064	0.833333
GO:0016053	GO:0009308	0.878788
GO:0016053	GO:0009309	1
GO:0016053	GO:0009084	1
GO:0016053	GO:0008652	1
GO:0016053	GO:0044271	0.878788
GO:0016053	GO:0046394	1
GO:0016053	GO:0006519	0.878788
GO:0016053	GO:0019877	1
GO:0016053	GO:0044249	1
GO:0016053	GO:0034641	0.939394
GO:0016053	GO:0009098	1
GO:0016053	GO:0006525	1
GO:0016053	GO:0044106	0.878788
GO:0016053	GO:0042180	1
GO:0016053	GO:0006082	1
GO:0016053	GO:0009089	1
GO:0016053	GO:0009088	1
GO:0016053	GO:0009081	0.8
GO:0016053	GO:0009082	1
GO:0016053	GO:0019752	1
GO:0016053	GO:0006553	1
GO:0016053	GO:0006529	1
GO:0016053	GO:0006528	1
GO:0016053	GO:0006520	0.878788
GO:0016053	GO:0006526	1
GO:0016053	GO:0009085	1
GO:0016053	GO:0009058	1
GO:0016053	GO:0006551	1
GO:0016053	GO:0046451	1
GO:0016053	GO:0006566	1
GO:0000398
GO:0000398	GO:0006807	1
GO:0000398	GO:0016070	1
GO:0000398	GO:0000375	1
GO:0000398	GO:0034641	1
GO:0000398	GO:0006139	1
GO:0000398	GO:0016071	1
GO:0000398	GO:0008380	1
GO:0000398	GO:0090304	1
GO:0000398	GO:0010467	1
GO:0000398	GO:0006397	1
GO:0000398	GO:0006396	1
GO:0051783
GO:0051783	GO:0051784	1
GO:0051783	GO:0010639	1
GO:0051783	GO:0007346	1
GO:0051783	GO:0071174	1
GO:0051783	GO:0071173	1
GO:0051783	GO:0045841	1
GO:0051783	GO:0051129	1
GO:0051783	GO:0051128	1
GO:0051783	GO:0010564	1
GO:0051783	GO:0030071	1
GO:0051783	GO:0010948	0.75
GO:0051783	GO:0031577	1
GO:0051783	GO:0000075	0.75
GO:0051783	GO:0051726	1
GO:0051783	GO:0007093	0.75
GO:0043038
GO:0043038	GO:0043039	1
GO:0043038	GO:0006807	1
GO:0043038	GO:0034660	1
GO:0043038	GO:0044267	1
GO:0043038	GO:0048481	0.666667
GO:0043038	GO:0009308	1
GO:0043038	GO:0016070	1
GO:0043038	GO:0006519	1
GO:0043038	GO:0044249	1
GO:0043038	GO:0034641	1
GO:0043038	GO:0034645	1
GO:0043038	GO:0006139	1
GO:0043038	GO:0044106	1
GO:0043038	GO:0042180	1
GO:0043038	GO:0006082	1
GO:0043038	GO:0019752	1
GO:0043038	GO:0090304	1
GO:0043038	GO:0006520	1
GO:0043038	GO:0010467	1
GO:0043038	GO:0009058	1
GO:0043038	GO:0009059	1
GO:0043038	GO:0006399	1
GO:0043038	GO:0006418	1
GO:0043038	GO:0006412	1
GO:0043039
GO:0043039	GO:0006807	1
GO:0043039	GO:0034660	1
GO:0043039	GO:0044267	1
GO:0043039	GO:0048481	0.666667
GO:0043039	GO:0009308	1
GO:0043039	GO:0016070	1
GO:0043039	GO:0006519	1
GO:0043039	GO:0044249	1
GO:0043039	GO:0034641	1
GO:0043039	GO:0034645	1
GO:0043039	GO:0006139	1
GO:0043039	GO:0044106	1
GO:0043039	GO:0042180	1
GO:0043039	GO:0006082	1
GO:0043039	GO:0019752	1
GO:0043039	GO:0090304	1
GO:0043039	GO:0006520	1
GO:0043039	GO:0010467	1
GO:0043039	GO:0009058	1
GO:0043039	GO:0009059	1
GO:0043039	GO:0006399	1
GO:0043039	GO:0006418	1
GO:0043039	GO:0006412	1
GO:0051784
GO:0051784	GO:0010639	1
GO:0051784	GO:0007346	1
GO:0051784	GO:0071174	1
GO:0051784	GO:0071173	1
GO:0051784	GO:0045841	1
GO:0051784	GO:0051129	1
GO:0051784	GO:0051128	1
GO:0051784	GO:0010564	1
GO:0051784	GO:0030071	1
GO:0051784	GO:0010948	1
GO:0051784	GO:0031577	1
GO:0051784	GO:0000075	1
GO:0051784	GO:0051726	1
GO:0051784	GO:0007093	1
GO:0016568
GO:0016568	GO:0016569	1
GO:0016568	GO:0035246	0.666667
GO:0016568	GO:0044267	0.846154
GO:0016568	GO:0019919	0.666667
GO:0016568	GO:0016043	1
GO:0016568	GO:0016571	1
GO:0016568	GO:0016570	1
GO:0016568	GO:0043414	0.545455
GO:0016568	GO:0010389	0.5
GO:0016568	GO:0008213	0.833333
GO:0016568	GO:0035247	0.666667
GO:0016568	GO:0018216	0.666667
GO:0016568	GO:0034972	1
GO:0016568	GO:0034969	1
GO:0016568	GO:0006325	1
GO:0016568	GO:0006996	1
GO:0016568	GO:0051276	1
GO:0016569
GO:0016569	GO:0035246	0.666667
GO:0016569	GO:0044267	0.909091
GO:0016569	GO:0019919	0.666667
GO:0016569	GO:0016043	1
GO:0016569	GO:0016571	1
GO:0016569	GO:0016570	1
GO:0016569	GO:0010389	0.5
GO:0016569	GO:0008213	0.833333
GO:0016569	GO:0035247	0.666667
GO:0016569	GO:0018216	0.666667
GO:0016569	GO:0034972	1
GO:0016569	GO:0034969	1
GO:0016569	GO:0006325	1
GO:0016569	GO:0006996	1
GO:0016569	GO:0051276	1
GO:0071103
GO:0071103	GO:0022607	0.555556
GO:0071103	GO:0031497	1
GO:0071103	GO:0006807	0.555556
GO:0071103	GO:0016043	0.611111
GO:0071103	GO:0065003	0.555556
GO:0071103	GO:0065004	1
GO:0071103	GO:0034728	1
GO:0071103	GO:0034641	0.555556
GO:0071103	GO:0006139	0.555556
GO:0071103	GO:0006334	1
GO:0071103	GO:0006333	0.769231
GO:0071103	GO:0043933	0.555556
GO:0071103	GO:0090304	0.555556
GO:0071103	GO:0034622	0.555556
GO:0071103	GO:0006325	0.555556
GO:0071103	GO:0006323	1
GO:0071103	GO:0006996	0.611111
GO:0071103	GO:0051276	0.611111
GO:0071103	GO:0044085	0.555556
GO:0071103	GO:0006259	0.5
GO:0022607
GO:0022607	GO:0031497	1
GO:0022607	GO:0051225	1
GO:0022607	GO:0016043	1
GO:0022607	GO:0065003	1
GO:0022607	GO:0065004	1
GO:0022607	GO:0000338	0.666667
GO:0022607	GO:0007051	1
GO:0022607	GO:0010342	0.5
GO:0022607	GO:0034728	1
GO:0022607	GO:0033205	0.727273
GO:0022607	GO:0000911	0.888889
GO:0022607	GO:0032506	1
GO:0022607	GO:0030036	1
GO:0022607	GO:0006334	1
GO:0022607	GO:0006333	0.769231
GO:0022607	GO:0031032	1
GO:0022607	GO:0043933	0.916667
GO:0022607	GO:0022402	0.52381
GO:0022607	GO:0034622	1
GO:0022607	GO:0006323	0.909091
GO:0022607	GO:0010103	0.5
GO:0022607	GO:0000279	0.5
GO:0022607	GO:0070925	1
GO:0022607	GO:0006996	0.71875
GO:0022607	GO:0007010	0.611111
GO:0022607	GO:0044085	1
GO:0006457
GO:0006457	GO:0006458	1
GO:0006457	GO:0044267	1
GO:0006457	GO:0061077	1
GO:0006457	GO:0051084	1
GO:0006457	GO:0051085	1
GO:0006457	GO:0010338	0.5
GO:0031497
GO:0031497	GO:0016043	1
GO:0031497	GO:0065003	1
GO:0031497	GO:0065004	1
GO:0031497	GO:0034728	1
GO:0031497	GO:0006334	1
GO:0031497	GO:0006333	1
GO:0031497	GO:0043933	1
GO:0031497	GO:0034622	1
GO:0031497	GO:0006325	1
GO:0031497	GO:0006323	1
GO:0031497	GO:0006996	1
GO:0031497	GO:0051276	1
GO:0031497	GO:0044085	1
GO:0009890
GO:0009890	GO:0031327	1
GO:0009890	GO:0071071	0.5
GO:0009890	GO:0010322	0.5
GO:0009890	GO:0031324	1
GO:0006458
GO:0006458	GO:0044267	1
GO:0006458	GO:0016043	0.5
GO:0006458	GO:0048646	0.5
GO:0006458	GO:0061077	1
GO:0006458	GO:0051084	1
GO:0006458	GO:0009558	0.5
GO:0006458	GO:0009653	0.5
GO:0006458	GO:0048229	0.5
GO:0006458	GO:0009553	0.5
GO:0006458	GO:0051085	1
GO:0006458	GO:0032502	0.5
GO:0006458	GO:0032501	0.5
GO:0006458	GO:0007275	0.5
GO:0006458	GO:0000741	0.5
GO:0006458	GO:0022414	0.5
GO:0006458	GO:0006996	0.5
GO:0006458	GO:0006997	0.5
GO:0006458	GO:0048856	0.5
GO:0006458	GO:0048284	0.5
GO:0010639
GO:0010639	GO:0007346	1
GO:0010639	GO:0071174	1
GO:0010639	GO:0071173	1
GO:0010639	GO:0045841	1
GO:0010639	GO:0051129	1
GO:0010639	GO:0051128	1
GO:0010639	GO:0010564	1
GO:0010639	GO:0030071	1
GO:0010639	GO:0010948	1
GO:0010639	GO:0031577	1
GO:0010639	GO:0000075	1
GO:0010639	GO:0051726	1
GO:0010639	GO:0007093	1
GO:0035246
GO:0035246	GO:0044267	1
GO:0035246	GO:0019919	1
GO:0035246	GO:0016043	0.666667
GO:0035246	GO:0016571	0.666667
GO:0035246	GO:0016570	0.666667
GO:0035246	GO:0032259	1
GO:0035246	GO:0043414	1
GO:0035246	GO:0006730	1
GO:0035246	GO:0009791	1
GO:0035246	GO:0032502	1
GO:0035246	GO:0032501	1
GO:0035246	GO:0008213	1
GO:0035246	GO:0035247	1
GO:0035246	GO:0018216	1
GO:0035246	GO:0034972	1
GO:0035246	GO:0034969	1
GO:0035246	GO:0048608	1
GO:0035246	GO:0007275	1
GO:0035246	GO:0006325	0.666667
GO:0035246	GO:0022414	1
GO:0035246	GO:0006996	0.666667
GO:0035246	GO:0051276	0.666667
GO:0035246	GO:0048856	1
GO:0006807
GO:0006807	GO:0009066	1
GO:0006807	GO:0009064	1
GO:0006807	GO:0034660	1
GO:0006807	GO:0048481	0.833333
GO:0006807	GO:0042254	0.590909
GO:0006807	GO:0016571	0.6
GO:0006807	GO:0032259	0.615385
GO:0006807	GO:0009308	1
GO:0006807	GO:0009309	1
GO:0006807	GO:0009220	1
GO:0006807	GO:0043414	0.727273
GO:0006807	GO:0009084	1
GO:0006807	GO:0016070	1
GO:0006807	GO:0008652	1
GO:0006807	GO:0016072	1
GO:0006807	GO:0044271	1
GO:0006807	GO:0000375	1
GO:0006807	GO:0046394	0.939394
GO:0006807	GO:0006350	1
GO:0006807	GO:0006519	0.979592
GO:0006807	GO:0019877	1
GO:0006807	GO:0006730	0.615385
GO:0006807	GO:0034641	1
GO:0006807	GO:0006139	1
GO:0006807	GO:0016071	1
GO:0006807	GO:0009098	1
GO:0006807	GO:0006525	1
GO:0006807	GO:0022613	0.608696
GO:0006807	GO:0008380	1
GO:0006807	GO:0071071	1
GO:0006807	GO:0044106	1
GO:0006807	GO:0042180	0.909091
GO:0006807	GO:0008213	0.5
GO:0006807	GO:0006082	0.909091
GO:0006807	GO:0010322	1
GO:0006807	GO:0009089	1
GO:0006807	GO:0009088	1
GO:0006807	GO:0009081	1
GO:0006807	GO:0009082	1
GO:0006807	GO:0019752	0.909091
GO:0006807	GO:0006553	1
GO:0006807	GO:0090304	1
GO:0006807	GO:0006529	1
GO:0006807	GO:0006528	1
GO:0006807	GO:0006520	1
GO:0006807	GO:0006526	1
GO:0006807	GO:0009085	1
GO:0006807	GO:0006401	1
GO:0006807	GO:0010586	1
GO:0006807	GO:0006551	1
GO:0006807	GO:0006399	1
GO:0006807	GO:0046451	1
GO:0006807	GO:0006418	1
GO:0006807	GO:0006259	1
GO:0006807	GO:0006566	1
GO:0006807	GO:0006397	1
GO:0006807	GO:0006396	1
GO:0000226
GO:0000226	GO:0051225	1
GO:0000226	GO:0016043	1
GO:0000226	GO:0007051	1
GO:0000226	GO:0010342	0.5
GO:0000226	GO:0030865	0.8
GO:0000226	GO:0000280	0.6
GO:0000226	GO:0007049	0.545455
GO:0000226	GO:0022402	0.545455
GO:0000226	GO:0051301	0.545455
GO:0000226	GO:0000279	0.5
GO:0000226	GO:0031122	1
GO:0000226	GO:0070925	0.75
GO:0000226	GO:0043622	1
GO:0000226	GO:0006996	1
GO:0000226	GO:0007017	1
GO:0000226	GO:0007010	1
GO:0009066
GO:0009066	GO:0009308	1
GO:0009066	GO:0009309	1
GO:0009066	GO:0008652	1
GO:0009066	GO:0044271	1
GO:0009066	GO:0046394	1
GO:0009066	GO:0006519	1
GO:0009066	GO:0019877	1
GO:0009066	GO:0044249	1
GO:0009066	GO:0034641	1
GO:0009066	GO:0044106	1
GO:0009066	GO:0042180	1
GO:0009066	GO:0006082	1
GO:0009066	GO:0009089	1
GO:0009066	GO:0009088	1
GO:0009066	GO:0019752	1
GO:0009066	GO:0006553	1
GO:0009066	GO:0006529	1
GO:0009066	GO:0006528	1
GO:0009066	GO:0006520	1
GO:0009066	GO:0009085	1
GO:0009066	GO:0009058	1
GO:0009066	GO:0046451	1
GO:0009066	GO:0006566	1
GO:0009064
GO:0009064	GO:0009308	1
GO:0009064	GO:0009309	0.833333
GO:0009064	GO:0009084	1
GO:0009064	GO:0008652	0.833333
GO:0009064	GO:0044271	0.833333
GO:0009064	GO:0046394	0.833333
GO:0009064	GO:0006519	1
GO:0009064	GO:0044249	0.833333
GO:0009064	GO:0034641	1
GO:0009064	GO:0006525	1
GO:0009064	GO:0044106	1
GO:0009064	GO:0042180	1
GO:0009064	GO:0006082	1
GO:0009064	GO:0019752	1
GO:0009064	GO:0006520	1
GO:0009064	GO:0006526	1
GO:0009064	GO:0009058	0.833333
GO:0034660
GO:0034660	GO:0048481	0.666667
GO:0034660	GO:0042254	0.590909
GO:0034660	GO:0016070	1
GO:0034660	GO:0016072	1
GO:0034660	GO:0034641	1
GO:0034660	GO:0006139	1
GO:0034660	GO:0022613	0.565217
GO:0034660	GO:0090304	1
GO:0034660	GO:0010467	0.914286
GO:0034660	GO:0006401	0.5
GO:0034660	GO:0010586	1
GO:0034660	GO:0006399	1
GO:0034660	GO:0006418	1
GO:0034660	GO:0006396	0.514286
GO:0051225
GO:0051225	GO:0016043	1
GO:0051225	GO:0007051	1
GO:0051225	GO:0007049	1
GO:0051225	GO:0022402	1
GO:0051225	GO:0022403	1
GO:0051225	GO:0000279	1
GO:0051225	GO:0070925	1
GO:0051225	GO:0006996	1
GO:0051225	GO:0007017	1
GO:0051225	GO:0007010	1
GO:0051225	GO:0044085	1
GO:0044267
GO:0044267	GO:0019919	1
GO:0044267	GO:0048481	0.666667
GO:0044267	GO:0016571	1
GO:0044267	GO:0016570	1
GO:0044267	GO:0032259	0.538462
GO:0044267	GO:0000338	1
GO:0044267	GO:0043414	0.636364
GO:0044267	GO:0061077	1
GO:0044267	GO:0051084	1
GO:0044267	GO:0006730	0.538462
GO:0044267	GO:0044249	0.603352
GO:0044267	GO:0034645	0.829457
GO:0044267	GO:0051085	1
GO:0044267	GO:0010389	0.5
GO:0044267	GO:0008213	1
GO:0044267	GO:0035247	1
GO:0044267	GO:0018216	1
GO:0044267	GO:0034972	1
GO:0044267	GO:0010338	0.5
GO:0044267	GO:0034969	1
GO:0044267	GO:0000741	0.5
GO:0044267	GO:0010467	0.62069
GO:0044267	GO:0009058	0.603352
GO:0044267	GO:0009059	0.823077
GO:0044267	GO:0006399	0.736842
GO:0044267	GO:0048284	0.5
GO:0044267	GO:0006418	1
GO:0044267	GO:0006413	1
GO:0044267	GO:0006412	1
GO:0007346
GO:0007346	GO:0071174	1
GO:0007346	GO:0071173	1
GO:0007346	GO:0045841	1
GO:0007346	GO:0051129	1
GO:0007346	GO:0051128	0.714286
GO:0007346	GO:0010564	0.75
GO:0007346	GO:0010389	1
GO:0007346	GO:0010071	0.5
GO:0007346	GO:0030071	1
GO:0007346	GO:0010948	0.75
GO:0007346	GO:0031577	1
GO:0007346	GO:0000075	1
GO:0007346	GO:0051726	1
GO:0007346	GO:0007093	1
GO:0019919
GO:0019919	GO:0016043	0.666667
GO:0019919	GO:0016571	0.666667
GO:0019919	GO:0016570	0.666667
GO:0019919	GO:0032259	1
GO:0019919	GO:0043414	1
GO:0019919	GO:0006730	1
GO:0019919	GO:0009791	1
GO:0019919	GO:0032502	1
GO:0019919	GO:0032501	1
GO:0019919	GO:0008213	1
GO:0019919	GO:0035247	1
GO:0019919	GO:0018216	1
GO:0019919	GO:0034972	1
GO:0019919	GO:0034969	1
GO:0019919	GO:0048608	1
GO:0019919	GO:0007275	1
GO:0019919	GO:0006325	0.666667
GO:0019919	GO:0022414	1
GO:0019919	GO:0006996	0.666667
GO:0019919	GO:0051276	0.666667
GO:0019919	GO:0048856	1
GO:0006886
GO:0006886	GO:0016043	0.545455
GO:0006886	GO:0006626	1
GO:0006886	GO:0046907	1
GO:0006886	GO:0017038	1
GO:0006886	GO:0033365	1
GO:0006886	GO:0015031	1
GO:0006886	GO:0034504	1
GO:0006886	GO:0034613	1
GO:0006886	GO:0006913	0.6875
GO:0006886	GO:0051170	1
GO:0006886	GO:0051649	1
GO:0006886	GO:0051641	1
GO:0048481
GO:0048481	GO:0009308	0.666667
GO:0048481	GO:0016070	0.666667
GO:0048481	GO:0006519	0.666667
GO:0048481	GO:0009791	1
GO:0048481	GO:0044249	0.833333
GO:0048481	GO:0034641	0.833333
GO:0048481	GO:0034645	0.833333
GO:0048481	GO:0006139	0.833333
GO:0048481	GO:0032502	1
GO:0048481	GO:0032501	1
GO:0048481	GO:0044106	0.666667
GO:0048481	GO:0042180	0.666667
GO:0048481	GO:0010071	0.5
GO:0048481	GO:0006082	0.666667
GO:0048481	GO:0048731	1
GO:0048481	GO:0019752	0.666667
GO:0048481	GO:0090304	0.833333
GO:0048481	GO:0048608	1
GO:0048481	GO:0007275	1
GO:0048481	GO:0006520	0.666667
GO:0048481	GO:0010467	0.833333
GO:0048481	GO:0022414	1
GO:0048481	GO:0009058	0.833333
GO:0048481	GO:0009059	0.833333
GO:0048481	GO:0048856	1
GO:0048481	GO:0006399	0.666667
GO:0048481	GO:0006418	0.666667
GO:0048481	GO:0006412	0.666667
GO:0042254
GO:0042254	GO:0016070	0.590909
GO:0042254	GO:0016072	1
GO:0042254	GO:0034641	0.590909
GO:0042254	GO:0006139	0.590909
GO:0042254	GO:0022613	1
GO:0042254	GO:0090304	0.590909
GO:0042254	GO:0010467	0.863636
GO:0042254	GO:0044085	1
GO:0042254	GO:0006396	0.590909
GO:0016043
GO:0016043	GO:0065003	1
GO:0016043	GO:0016571	1
GO:0016043	GO:0016570	1
GO:0016043	GO:0065004	1
GO:0016043	GO:0048646	0.647059
GO:0016043	GO:0009886	0.5
GO:0016043	GO:0000338	0.666667
GO:0016043	GO:0006626	1
GO:0016043	GO:0007051	1
GO:0016043	GO:0043414	0.545455
GO:0016043	GO:0010342	1
GO:0016043	GO:0061077	0.5
GO:0016043	GO:0030865	1
GO:0016043	GO:0051084	0.5
GO:0016043	GO:0034728	1
GO:0016043	GO:0009558	0.5
GO:0016043	GO:0033205	0.909091
GO:0016043	GO:0000280	1
GO:0016043	GO:0000911	0.888889
GO:0016043	GO:0009653	0.583333
GO:0016043	GO:0007049	0.708333
GO:0016043	GO:0051085	0.5
GO:0016043	GO:0010389	0.5
GO:0016043	GO:0071071	0.5
GO:0016043	GO:0032506	1
GO:0016043	GO:0017038	0.611111
GO:0016043	GO:0030036	1
GO:0016043	GO:0008213	0.833333
GO:0016043	GO:0010071	0.5
GO:0016043	GO:0010322	0.5
GO:0016043	GO:0006334	1
GO:0016043	GO:0006333	1
GO:0016043	GO:0035247	0.666667
GO:0016043	GO:0018216	0.666667
GO:0016043	GO:0033365	0.625
GO:0016043	GO:0034972	1
GO:0016043	GO:0031032	1
GO:0016043	GO:0043933	1
GO:0016043	GO:0034969	1
GO:0016043	GO:0022402	0.809524
GO:0016043	GO:0022403	0.7
GO:0016043	GO:0034622	1
GO:0016043	GO:0051301	0.636364
GO:0016043	GO:0000741	1
GO:0016043	GO:0006325	1
GO:0016043	GO:0006323	1
GO:0016043	GO:0010103	0.75
GO:0016043	GO:0000279	0.75
GO:0016043	GO:0034613	0.545455
GO:0016043	GO:0031122	1
GO:0016043	GO:0070925	1
GO:0016043	GO:0043622	1
GO:0016043	GO:0006996	1
GO:0016043	GO:0006997	1
GO:0016043	GO:0007010	1
GO:0016043	GO:0051276	1
GO:0016043	GO:0044085	0.642857
GO:0016043	GO:0048284	1
GO:0016043	GO:0048285	1
GO:0065003
GO:0065003	GO:0065004	1
GO:0065003	GO:0000338	0.666667
GO:0065003	GO:0034728	1
GO:0065003	GO:0006334	1
GO:0065003	GO:0006333	0.769231
GO:0065003	GO:0043933	1
GO:0065003	GO:0034622	1
GO:0065003	GO:0006323	0.909091
GO:0065003	GO:0006996	0.590909
GO:0065003	GO:0044085	1
GO:0016571
GO:0016571	GO:0016570	1
GO:0016571	GO:0032259	1
GO:0016571	GO:0043414	1
GO:0016571	GO:0006730	1
GO:0016571	GO:0009791	0.6
GO:0016571	GO:0034641	0.6
GO:0016571	GO:0006139	0.6
GO:0016571	GO:0032502	0.6
GO:0016571	GO:0032501	0.6
GO:0016571	GO:0008213	1
GO:0016571	GO:0035247	0.666667
GO:0016571	GO:0018216	0.666667
GO:0016571	GO:0034972	1
GO:0016571	GO:0090304	0.6
GO:0016571	GO:0034969	1
GO:0016571	GO:0048608	0.6
GO:0016571	GO:0007275	0.6
GO:0016571	GO:0006325	1
GO:0016571	GO:0022414	0.6
GO:0016571	GO:0006996	1
GO:0016571	GO:0051276	1
GO:0016571	GO:0048856	0.6
GO:0016571	GO:0006259	0.6
GO:0016570
GO:0016570	GO:0032259	0.5
GO:0016570	GO:0043414	0.5
GO:0016570	GO:0006730	0.5
GO:0016570	GO:0010389	0.5
GO:0016570	GO:0008213	0.833333
GO:0016570	GO:0035247	0.666667
GO:0016570	GO:0018216	0.666667
GO:0016570	GO:0034972	1
GO:0016570	GO:0034969	1
GO:0016570	GO:0006325	1
GO:0016570	GO:0006996	1
GO:0016570	GO:0051276	1
GO:0065004
GO:0065004	GO:0034728	1
GO:0065004	GO:0006334	1
GO:0065004	GO:0006333	1
GO:0065004	GO:0043933	1
GO:0065004	GO:0034622	1
GO:0065004	GO:0006325	1
GO:0065004	GO:0006323	1
GO:0065004	GO:0006996	1
GO:0065004	GO:0051276	1
GO:0065004	GO:0044085	1
GO:0032259
GO:0032259	GO:0043414	1
GO:0032259	GO:0006730	1
GO:0032259	GO:0034641	0.615385
GO:0032259	GO:0006139	0.615385
GO:0032259	GO:0008213	1
GO:0032259	GO:0035247	1
GO:0032259	GO:0018216	1
GO:0032259	GO:0034972	1
GO:0032259	GO:0090304	0.615385
GO:0032259	GO:0034969	1
GO:0048646
GO:0048646	GO:0009886	0.7
GO:0048646	GO:0010342	1
GO:0048646	GO:0061077	0.5
GO:0048646	GO:0051084	0.5
GO:0048646	GO:0009558	1
GO:0048646	GO:0009791	0.529412
GO:0048646	GO:0009653	1
GO:0048646	GO:0051085	0.5
GO:0048646	GO:0032502	1
GO:0048646	GO:0032501	0.764706
GO:0048646	GO:0010338	1
GO:0048646	GO:0007275	0.764706
GO:0048646	GO:0048856	1
GO:0071174
GO:0071174	GO:0071173	1
GO:0071174	GO:0045841	1
GO:0071174	GO:0051129	1
GO:0071174	GO:0051128	1
GO:0071174	GO:0010564	1
GO:0071174	GO:0030071	1
GO:0071174	GO:0010948	1
GO:0071174	GO:0031577	1
GO:0071174	GO:0000075	1
GO:0071174	GO:0051726	1
GO:0071174	GO:0007093	1
GO:0009886
GO:0009886	GO:0048367	0.6
GO:0009886	GO:0048364	0.6
GO:0009886	GO:0009791	1
GO:0009886	GO:0009653	1
GO:0009886	GO:0048827	0.5
GO:0009886	GO:0032502	1
GO:0009886	GO:0032501	1
GO:0009886	GO:0048731	1
GO:0009886	GO:0010338	1
GO:0009886	GO:0048608	0.5
GO:0009886	GO:0007275	1
GO:0009886	GO:0010103	1
GO:0009886	GO:0022414	0.5
GO:0009886	GO:0048856	1
GO:0048316
GO:0048316	GO:0010342	1
GO:0048316	GO:0010154	1
GO:0048316	GO:0009791	1
GO:0048316	GO:0048825	1
GO:0048316	GO:0032502	1
GO:0048316	GO:0032501	1
GO:0048316	GO:0010071	1
GO:0048316	GO:0010338	0.5
GO:0048316	GO:0048608	1
GO:0048316	GO:0009793	1
GO:0048316	GO:0007275	1
GO:0048316	GO:0022414	1
GO:0048316	GO:0010305	0.5
GO:0048316	GO:0048856	1
GO:0071173
GO:0071173	GO:0045841	1
GO:0071173	GO:0051129	1
GO:0071173	GO:0051128	1
GO:0071173	GO:0010564	1
GO:0071173	GO:0030071	1
GO:0071173	GO:0010948	1
GO:0071173	GO:0031577	1
GO:0071173	GO:0000075	1
GO:0071173	GO:0051726	1
GO:0071173	GO:0007093	1
GO:0009308
GO:0009308	GO:0009309	1
GO:0009308	GO:0009220	0.5
GO:0009308	GO:0009084	1
GO:0009308	GO:0008652	1
GO:0009308	GO:0044271	0.769231
GO:0009308	GO:0046394	0.878788
GO:0009308	GO:0006519	0.979592
GO:0009308	GO:0019877	1
GO:0009308	GO:0044249	0.918367
GO:0009308	GO:0034641	0.979592
GO:0009308	GO:0009098	1
GO:0009308	GO:0006525	1
GO:0009308	GO:0044106	1
GO:0009308	GO:0042180	0.979592
GO:0009308	GO:0006082	0.979592
GO:0009308	GO:0009089	1
GO:0009308	GO:0009088	1
GO:0009308	GO:0009081	1
GO:0009308	GO:0009082	1
GO:0009308	GO:0019752	0.979592
GO:0009308	GO:0006553	1
GO:0009308	GO:0006529	1
GO:0009308	GO:0006528	1
GO:0009308	GO:0006520	1
GO:0009308	GO:0006526	1
GO:0009308	GO:0009085	1
GO:0009308	GO:0009058	0.918367
GO:0009308	GO:0006551	1
GO:0009308	GO:0006399	0.736842
GO:0009308	GO:0046451	1
GO:0009308	GO:0006418	1
GO:0009308	GO:0006566	1
GO:0009309
GO:0009309	GO:0009084	1
GO:0009309	GO:0008652	1
GO:0009309	GO:0044271	1
GO:0009309	GO:0046394	1
GO:0009309	GO:0006519	1
GO:0009309	GO:0019877	1
GO:0009309	GO:0044249	1
GO:0009309	GO:0034641	1
GO:0009309	GO:0009098	1
GO:0009309	GO:0006525	1
GO:0009309	GO:0044106	1
GO:0009309	GO:0042180	1
GO:0009309	GO:0006082	1
GO:0009309	GO:0009089	1
GO:0009309	GO:0009088	1
GO:0009309	GO:0009081	0.8
GO:0009309	GO:0009082	1
GO:0009309	GO:0019752	1
GO:0009309	GO:0006553	1
GO:0009309	GO:0006529	1
GO:0009309	GO:0006528	1
GO:0009309	GO:0006520	1
GO:0009309	GO:0006526	1
GO:0009309	GO:0009085	1
GO:0009309	GO:0009058	1
GO:0009309	GO:0006551	1
GO:0009309	GO:0046451	1
GO:0009309	GO:0006566	1
GO:0000338
GO:0000338	GO:0009791	0.666667
GO:0000338	GO:0032502	1
GO:0000338	GO:0032501	1
GO:0000338	GO:0043933	0.666667
GO:0000338	GO:0007275	1
GO:0000338	GO:0044085	0.666667
GO:0006626
GO:0006626	GO:0046907	1
GO:0006626	GO:0017038	1
GO:0006626	GO:0033365	1
GO:0006626	GO:0015031	1
GO:0006626	GO:0034613	1
GO:0006626	GO:0051649	1
GO:0006626	GO:0051641	1
GO:0006626	GO:0006996	1
GO:0009220
GO:0009220	GO:0044271	1
GO:0009220	GO:0006519	0.5
GO:0009220	GO:0044249	1
GO:0009220	GO:0034641	1
GO:0009220	GO:0006139	1
GO:0009220	GO:0044106	0.5
GO:0009220	GO:0042180	0.5
GO:0009220	GO:0006082	0.5
GO:0009220	GO:0019752	0.5
GO:0009220	GO:0006520	0.5
GO:0009220	GO:0009058	1
GO:0007051
GO:0007051	GO:0007049	1
GO:0007051	GO:0022402	1
GO:0007051	GO:0022403	1
GO:0007051	GO:0000279	1
GO:0007051	GO:0070925	1
GO:0007051	GO:0006996	1
GO:0007051	GO:0007017	1
GO:0007051	GO:0007010	1
GO:0007051	GO:0044085	1
GO:0043414
GO:0043414	GO:0006730	1
GO:0043414	GO:0034641	0.727273
GO:0043414	GO:0006139	0.727273
GO:0043414	GO:0008213	1
GO:0043414	GO:0035247	1
GO:0043414	GO:0018216	1
GO:0043414	GO:0034972	1
GO:0043414	GO:0090304	0.727273
GO:0043414	GO:0034969	1
GO:0043414	GO:0006325	0.545455
GO:0043414	GO:0006996	0.545455
GO:0043414	GO:0051276	0.545455
GO:0009084
GO:0009084	GO:0008652	1
GO:0009084	GO:0044271	1
GO:0009084	GO:0046394	1
GO:0009084	GO:0006519	1
GO:0009084	GO:0044249	1
GO:0009084	GO:0034641	1
[truncated: 1,208 more rows]

## Sheet: C1 hierarchical connnections
GOtermA	GOtermB	weight (Weight of 1 represents parent and child terms that are directly linked, while Weight of 0 indicates connections with intermediate GO terms between the parent and child terms. )
GO:0022622	GO:0048364	1
GO:0022622	GO:0010071	0
GO:0006479	GO:0018216	1
GO:0006479	GO:0051567	0
GO:0006479	GO:0016571	1
GO:0009292	GO:0009294	1
GO:0000003	GO:0022414	1
GO:0018195	GO:0018216	1
GO:0018193	GO:0018195	1
GO:0018193	GO:0051567	0
GO:0065004	GO:0006334	1
GO:0003006	GO:0009793	1
GO:0003006	GO:0010071	1
GO:0003006	GO:0048608	1
GO:0003002	GO:0010051	1
GO:0000910	GO:0000910	0
GO:0000910	GO:0000911	0
GO:0000910	GO:0000912	0
GO:0000910	GO:0000914	0
GO:0000910	GO:0032506	0
GO:0000911	GO:0000914	1
GO:0000912	GO:0000914	0
GO:0019538	GO:0008213	0
GO:0019538	GO:0044267	1
GO:0019538	GO:0000338	0
GO:0019538	GO:0016570	0
GO:0019538	GO:0018193	0
GO:0009561	GO:0009558	1
GO:0016569	GO:0016570	1
GO:0071103	GO:0006323	1
GO:0022607	GO:0065003	1
GO:0022607	GO:0000912	1
GO:0022607	GO:0070925	1
GO:0022607	GO:0031497	1
GO:0006457	GO:0006458	1
GO:0006457	GO:0061077	1
GO:0009890	GO:0031327	1
GO:0006458	GO:0051084	1
GO:0035246	GO:0035247	1
GO:0035247	GO:0019919	1
GO:0000226	GO:0007051	1
GO:0000226	GO:0031122	1
GO:0044267	GO:0008213	0
GO:0044267	GO:0000338	0
GO:0044267	GO:0016570	0
GO:0044267	GO:0018193	0
GO:0007349	GO:0010342	1
GO:0007349	GO:0009558	1
GO:0016043	GO:0006325	0
GO:0016043	GO:0043933	0
GO:0016043	GO:0022607	1
GO:0016043	GO:0006996	1
GO:0065003	GO:0034622	1
GO:0016571	GO:0051567	0
GO:0016571	GO:0034969	1
GO:0016570	GO:0016571	1
GO:0016570	GO:0016572	1
GO:0032259	GO:0043414	1
GO:0048646	GO:0010338	0
GO:0048646	GO:0007349	1
GO:0048316	GO:0009793	1
GO:0048316	GO:0010071	0
GO:0007051	GO:0051225	1
GO:0043414	GO:0006479	1
GO:0048731	GO:0022622	1
GO:0048731	GO:0010338	0
GO:0048731	GO:0010071	0
GO:0048731	GO:0048608	0
GO:0048731	GO:0048367	0
GO:0048731	GO:0048513	1
GO:0048731	GO:0010103	0
GO:0061077	GO:0051085	1
GO:0010154	GO:0010071	0
GO:0010154	GO:0048316	1
GO:0030865	GO:0043622	1
GO:0048367	GO:0010338	0
GO:0048367	GO:0048825	0
GO:0048367	GO:0048367	0
GO:0048367	GO:0048366	0
GO:0048367	GO:0048827	0
GO:0048367	GO:0010103	0
GO:0048366	GO:0048825	1
GO:0048366	GO:0010338	0
GO:0048364	GO:0010071	0
GO:0034728	GO:0006334	1
GO:0009791	GO:0010071	0
GO:0009791	GO:0009886	1
GO:0009791	GO:0048316	1
GO:0009791	GO:0010103	0
GO:0009790	GO:0009793	1
GO:0009790	GO:0010071	0
GO:0009793	GO:0048825	1
GO:0009793	GO:0010071	0
GO:0031497	GO:0006334	1
GO:0009653	GO:0010338	0
GO:0009653	GO:0009886	1
GO:0009653	GO:0010071	0
GO:0009653	GO:0010103	0
GO:0009653	GO:0048646	1
GO:0007049	GO:0000910	0
GO:0007049	GO:0022402	1
GO:0048229	GO:0009553	1
GO:0048229	GO:0055046	0
GO:0009553	GO:0009561	1
GO:0051084	GO:0051085	1
GO:0048827	GO:0048366	1
GO:0048827	GO:0010338	0
GO:0071071	GO:0010322	1
GO:0032502	GO:0010338	0
GO:0032502	GO:0048856	1
GO:0032502	GO:0048367	0
GO:0032502	GO:0003006	1
GO:0032502	GO:0055046	0
GO:0032502	GO:0035265	0
GO:0032502	GO:0009653	1
GO:0032502	GO:0010103	0
GO:0032502	GO:0048646	1
GO:0032501	GO:0007389	1
GO:0032501	GO:0010071	0
GO:0032501	GO:0048608	0
GO:0032501	GO:0010338	0
GO:0032501	GO:0009561	1
GO:0032501	GO:0048367	0
GO:0032501	GO:0010103	0
GO:0032501	GO:0009791	1
GO:0032501	GO:0055046	1
GO:0032501	GO:0035265	1
GO:0032501	GO:0007275	1
GO:0048608	GO:0010071	0
GO:0048608	GO:0048316	1
GO:0048608	GO:0010154	1
GO:0010051	GO:0010305	1
GO:0006333	GO:0031497	1
GO:0018216	GO:0035246	1
GO:0018216	GO:0034969	1
GO:0043933	GO:0034728	0
GO:0043933	GO:0043933	0
GO:0043933	GO:0006334	0
GO:0043933	GO:0034622	0
GO:0043933	GO:0065003	0
GO:0043933	GO:0065004	0
GO:0031324	GO:0031327	1
GO:0030036	GO:0031032	1
GO:0008213	GO:0006479	1
GO:0008213	GO:0051567	0
GO:0022402	GO:0000910	0
GO:0022402	GO:0007051	1
GO:0022402	GO:0032506	1
GO:0022402	GO:0000911	0
GO:0022403	GO:0000279	1
GO:0034622	GO:0065004	1
GO:0032506	GO:0000911	0
GO:0032506	GO:0000912	1
GO:0007275	GO:0007389	1
GO:0007275	GO:0010071	0
GO:0007275	GO:0048608	0
GO:0007275	GO:0010338	0
GO:0007275	GO:0048367	0
GO:0007275	GO:0007349	1
GO:0007275	GO:0009791	1
GO:0007275	GO:0009790	1
GO:0007275	GO:0055046	0
GO:0007275	GO:0048731	1
GO:0007275	GO:0010103	0
GO:0007275	GO:0048229	1
GO:0051301	GO:0000910	0
GO:0051301	GO:0000911	0
GO:0007389	GO:0003002	1
GO:0006325	GO:0034728	0
GO:0006325	GO:0006325	0
GO:0006325	GO:0006334	0
GO:0006325	GO:0006333	0
GO:0006325	GO:0051567	0
GO:0006325	GO:0034969	0
GO:0006325	GO:0016571	0
GO:0006325	GO:0016570	0
GO:0006325	GO:0031497	0
GO:0006325	GO:0016572	0
GO:0006325	GO:0034971	0
GO:0006325	GO:0034970	0
GO:0006325	GO:0034972	0
GO:0006325	GO:0016569	0
GO:0006323	GO:0031497	1
GO:0034969	GO:0034971	1
GO:0034969	GO:0034970	1
GO:0034969	GO:0034972	1
GO:0031122	GO:0043622	1
GO:0022414	GO:0003006	1
GO:0070925	GO:0051225	1
GO:0006996	GO:0006997	1
GO:0006996	GO:0007010	1
GO:0006996	GO:0051276	1
GO:0006996	GO:0006325	0
GO:0006996	GO:0048284	1
GO:0006996	GO:0048285	1
GO:0006996	GO:0070925	1
GO:0006997	GO:0007000	1
GO:0006997	GO:0000741	1
GO:0007017	GO:0000226	1
GO:0007017	GO:0007018	1
GO:0007010	GO:0000226	1
GO:0007010	GO:0030865	1
GO:0007010	GO:0030036	1
GO:0051276	GO:0071103	1
GO:0051276	GO:0006325	0
GO:0048856	GO:0010338	0
GO:0048856	GO:0010071	0
GO:0048856	GO:0048608	1
GO:0048856	GO:0010103	0
GO:0048856	GO:0048367	0
GO:0048856	GO:0055046	0
GO:0048856	GO:0048513	1
GO:0048856	GO:0048731	1
GO:0048856	GO:0009653	1
GO:0048856	GO:0007275	1
GO:0044085	GO:0022607	1
GO:0048284	GO:0000741	1
GO:0048285	GO:0000280	1
