# Supplementary material for: GOMCL: a toolkit to cluster, evaluate, and extract non-redundant associations of Gene Ontology-based functions
Source: BMC Bioinformatics. 2020 Apr 10;21:139. doi: 10.1186/s12859-020-3447-4 (PMC7146957; doi:10.1186/s12859-020-3447-4)
Supplement: Supplementary file 4 — Additional file 4. Summary for GOMCL-sub clustering results of C1 described in Fig. 1. [file 12859_2020_3447_MOESM4_ESM.xlsx]

## Sheet: Sheet1
Cluster	# of GOs	# of genes	Accum # of genes	Largest size (Description) (x/n, p-value)	Smallest p-value (Description) (x/n, p-value)	Most connected (Description) (x/n, p-value)
C1-1	62	158	158	GO:0032502 (developmental process) (131/1820, 1.77E-07)	GO:0009553 (embryo sac development) (19/85, 9.98E-08)	GO:0032502 (developmental process) (131/1820, 1.77E-07)
C1-2	55	158	253	GO:0016043 (cellular component organization) (93/935, 4.60E-12)	GO:0006996 (organelle organization) (71/526, 2.21E-15)	GO:0016043 (cellular component organization) (93/935, 4.60E-12)
C1-3	2	12	257	GO:0008283 (cell proliferation) (11/34, 2.00E-06)	GO:0008283 (cell proliferation) (11/34, 2.00E-06)	GO:0008283 (cell proliferation) (11/34, 2.00E-06)
C1-4	3	10	260	GO:0031324 (negative regulation of cellular metabolic process) (10/92, 3.27E-02)	GO:0009890 (negative regulation of biosynthetic process) (9/76, 2.81E-02)	GO:0031324 (negative regulation of cellular metabolic process) (10/92, 3.27E-02)
