# Supplementary material for: GOMCL: a toolkit to cluster, evaluate, and extract non-redundant associations of Gene Ontology-based functions
Source: BMC Bioinformatics. 2020 Apr 10;21:139. doi: 10.1186/s12859-020-3447-4 (PMC7146957; doi:10.1186/s12859-020-3447-4)
Supplement: Supplementary file 5 — Additional file 5. GOMCL-sub sub-cluster information for each GO term in cluster C1 described in Fig. 1. [file 12859_2020_3447_MOESM5_ESM.xlsx]

## Sheet: Sheet1
Clstr	Full GO-ID	Description	Type	Depth	p-value	adj p-value	x.cats.test	n.cats.ref	X.total.test	N.total.ref	Genes in test set
1-1	GO:0032502	developmental process	BP	D01	6.29e-09	1.77e-07	131	1820	972	22304	AT4G34740|AT5G49020|AT3G56990|AT3G06930|AT3G23580|AT2G36400|AT1G55900|AT4G15910|AT3G23670|AT3G49240|AT2G21050|AT1G04870|AT1G75500|AT3G13490|AT1G50240|AT1G18450|AT1G68990|AT5G40480|AT5G56680|AT5G53290|AT1G26910|AT2G41500|AT2G44190|AT3G56090|AT4G28250|AT5G42970|AT1G25350|AT2G37860|AT1G16280|AT4G15900|AT5G62440|AT5G17430|AT5G51600|AT1G73590|AT3G25710|AT3G60360|AT2G38560|AT2G01290|AT2G37640|AT4G00310…
1-1	GO:0032501	multicellular organismal process	BP	D01	7.5e-08	1.36e-06	122	1732	972	22304	AT4G34740|AT5G49020|AT3G56990|AT3G06930|AT3G23580|AT2G36400|AT1G55900|AT4G15910|AT3G23670|AT3G49240|AT2G21050|AT1G04870|AT3G13490|AT1G50240|AT1G18450|AT1G68990|AT5G40480|AT5G56680|AT5G53290|AT2G41500|AT2G44190|AT3G56090|AT5G42970|AT1G25350|AT2G37860|AT1G16280|AT4G15900|AT5G62440|AT5G17430|AT1G73590|AT3G25710|AT3G60360|AT2G38560|AT2G01290|AT4G00310|AT1G05470|AT1G18370|AT3G28730|AT2G20000|AT2G20490…
1-1	GO:0000003	reproduction	BP	D01	4.02e-05	0.000391	67	931	972	22304	AT3G55620|AT4G10760|AT5G49020|AT2G02560|AT3G06930|AT2G04030|AT4G23750|AT2G19520|AT2G22870|AT1G69770|AT1G55900|AT4G26300|AT3G49240|AT4G01560|AT1G04870|AT3G13490|AT1G18450|AT1G68990|AT5G40480|AT5G56680|AT5G53290|AT2G34570|AT2G41500|AT1G20960|AT2G44190|AT3G56090|AT5G48030|AT3G61140|AT1G25350|AT2G06990|AT5G16750|AT3G54180|AT1G01370|AT1G80410|AT4G15900|AT1G73590|AT5G27740|AT1G19850|AT1G06220|AT1G21690…
1-1	GO:0022414	reproductive process	BP	D01	2.05e-05	0.000208	67	911	972	22304	AT3G55620|AT4G10760|AT5G49020|AT2G02560|AT3G06930|AT2G04030|AT4G23750|AT2G19520|AT2G22870|AT1G69770|AT1G55900|AT4G26300|AT3G49240|AT4G01560|AT1G04870|AT3G13490|AT1G18450|AT1G68990|AT5G40480|AT5G56680|AT5G53290|AT2G34570|AT2G41500|AT1G20960|AT2G44190|AT3G56090|AT5G48030|AT3G61140|AT1G25350|AT2G06990|AT5G16750|AT3G54180|AT1G01370|AT1G80410|AT4G15900|AT1G73590|AT5G27740|AT1G19850|AT1G06220|AT1G21690…
1-1	GO:0048856	anatomical structure development	BP	D02	1.55e-07	2.49e-06	102	1392	972	22304	AT4G34740|AT5G49020|AT3G06930|AT2G36400|AT1G55900|AT3G49240|AT2G21050|AT1G04870|AT1G75500|AT3G13490|AT1G50240|AT1G18450|AT1G68990|AT5G40480|AT5G56680|AT5G53290|AT2G44190|AT3G56090|AT4G28250|AT1G25350|AT2G37860|AT4G15900|AT5G17430|AT5G51600|AT1G73590|AT3G25710|AT2G01290|AT2G38560|AT2G37640|AT4G00310|AT1G05470|AT1G18370|AT3G28730|AT2G20000|AT5G22330|AT3G52910|AT3G12670|AT3G55510|AT1G49400|AT1G14350…
1-1	GO:0009791	post-embryonic development	BP	D02	2.09e-06	2.6e-05	69	884	972	22304	AT3G55620|AT4G10760|AT5G49020|AT2G02560|AT4G13850|AT3G06930|AT2G04030|AT4G23750|AT2G19520|AT2G22870|AT1G69770|AT1G55900|AT4G26300|AT3G49240|AT4G01560|AT1G04870|AT3G13490|AT1G18450|AT1G68990|AT5G40480|AT5G56680|AT5G53290|AT2G34570|AT1G20960|AT2G44190|AT3G56090|AT3G42170|AT3G61140|AT5G42970|AT1G25350|AT2G06990|AT1G16280|AT5G16750|AT3G54180|AT1G80410|AT4G15900|AT1G73590|AT3G61650|AT5G27740|AT1G19850…
1-1	GO:0003006	reproductive developmental process	BP	D02	3.57e-06	4.07e-05	65	829	972	22304	AT3G55620|AT4G10760|AT5G49020|AT2G02560|AT3G06930|AT2G04030|AT4G23750|AT2G19520|AT2G22870|AT1G69770|AT1G55900|AT4G26300|AT3G49240|AT4G01560|AT1G04870|AT3G13490|AT1G18450|AT1G68990|AT5G40480|AT5G56680|AT5G53290|AT2G34570|AT2G41500|AT1G20960|AT2G44190|AT3G56090|AT5G48030|AT3G61140|AT1G25350|AT2G06990|AT5G16750|AT3G54180|AT1G80410|AT4G15900|AT1G73590|AT5G27740|AT1G19850|AT1G06220|AT1G21690|AT2G38560…
1-1	GO:0009653	anatomical structure morphogenesis	BP	D02	0.00378	0.0202	36	515	972	22304	AT3G25710|AT4G34740|AT3G61650|AT5G39740|AT3G25520|AT2G37640|AT1G11130|AT1G18370|AT5G54510|AT2G20000|AT2G19520|AT5G05620|AT1G14350|AT3G03110|AT3G44600|AT1G50240|AT1G75500|AT1G68990|AT1G74560|AT5G16310|AT5G17020|AT2G03090|AT5G55920|AT2G44190|AT5G48030|AT4G28250|AT2G06990|AT3G43210|AT1G18800|AT3G02000|AT5G18700|AT3G54180|AT4G05410|AT5G17430|AT5G51600|AT1G73590
1-1	GO:0006457	protein folding	BP	D02	0.000162	0.00135	20	184	972	22304	AT3G62030|AT4G37910|AT5G16070|AT1G26660|AT2G04030|AT3G07770|AT1G55490|AT1G23100|AT3G56070|AT1G14980|AT2G28000|AT4G26780|AT5G09590|AT5G48030|AT3G09700|AT3G02000|AT1G29990|AT3G13470|AT3G44600|AT5G17710
1-1	GO:0007389	pattern specification process	BP	D02	0.000441	0.00319	14	114	972	22304	AT5G22650|AT1G19850|AT4G13750|AT3G25520|AT2G27530|AT2G02560|AT1G04550|AT4G37650|AT1G05470|AT2G06990|AT5G16750|AT3G44750|AT3G44600|AT1G73590
1-1	GO:0048646	anatomical structure formation involved in morphogenesis	BP	D02	2.16e-06	2.66e-05	17	103	972	22304	AT1G74560|AT2G03090|AT2G37640|AT2G44190|AT5G48030|AT1G18370|AT4G28250|AT2G06990|AT3G43210|AT3G02000|AT1G18800|AT5G18700|AT3G54180|AT5G51600|AT1G73590|AT3G44600|AT1G50240
1-1	GO:0032259	methylation	BP	D02	2.6e-05	0.000262	13	77	972	22304	AT2G27040|AT4G10760|AT5G49020|AT4G25730|AT3G06930|AT5G52470|AT3G58470|AT5G13960|AT3G26410|AT1G57820|AT4G25630|AT1G69770|AT1G04870
1-1	GO:0009561	megagametogenesis	BP	D02	2.64e-06	3.15e-05	11	45	972	22304	AT4G00310|AT5G48030|AT3G60360|AT1G18370|AT2G20490|AT3G56990|AT3G43210|AT2G47990|AT1G72440|AT2G41500|AT1G50240
1-1	GO:0007275	multicellular organismal development	BP	D03	1.07e-08	2.58e-07	121	1655	972	22304	AT4G34740|AT5G49020|AT3G56990|AT3G06930|AT3G23580|AT2G36400|AT1G55900|AT4G15910|AT3G23670|AT3G49240|AT2G21050|AT1G04870|AT3G13490|AT1G50240|AT1G18450|AT1G68990|AT5G40480|AT5G56680|AT5G53290|AT2G41500|AT2G44190|AT3G56090|AT5G42970|AT1G25350|AT2G37860|AT1G16280|AT4G15900|AT5G62440|AT5G17430|AT1G73590|AT3G25710|AT3G60360|AT2G38560|AT2G01290|AT4G00310|AT1G05470|AT1G18370|AT3G28730|AT2G20000|AT2G20490…
1-1	GO:0048608	reproductive structure development	BP	D03	2.42e-06	2.95e-05	60	735	972	22304	AT3G55620|AT4G10760|AT5G49020|AT2G02560|AT3G06930|AT2G04030|AT4G23750|AT2G19520|AT2G22870|AT1G69770|AT1G55900|AT4G26300|AT3G49240|AT4G01560|AT1G04870|AT3G13490|AT1G18450|AT1G68990|AT5G40480|AT5G56680|AT5G53290|AT2G34570|AT1G20960|AT2G44190|AT3G56090|AT3G61140|AT1G25350|AT2G06990|AT5G16750|AT3G54180|AT1G80410|AT4G15900|AT1G73590|AT5G27740|AT1G19850|AT1G06220|AT1G21690|AT2G01290|AT2G38560|AT1G14610…
1-1	GO:0048731	system development	BP	D03	0.000832	0.00553	50	720	972	22304	AT4G34740|AT5G39740|AT4G13750|AT3G25520|AT2G36400|AT5G02820|AT4G23750|AT2G19520|AT2G21050|AT3G13490|AT1G68990|AT5G53290|AT2G27530|AT2G44190|AT3G56090|AT2G37860|AT2G06990|AT1G25350|AT3G54180|AT4G15900|AT5G17430|AT1G73590|AT3G25710|AT3G61650|AT1G19850|AT3G18130|AT5G52520|AT1G11130|AT1G05470|AT2G20000|AT1G02730|AT5G22330|AT5G05620|AT5G28640|AT3G52910|AT3G47450|AT3G55510|AT1G14350|AT3G44600|AT1G74560…
1-1	GO:0048513	organ development	BP	D03	0.000808	0.00546	50	719	972	22304	AT4G34740|AT5G39740|AT4G13750|AT3G25520|AT2G36400|AT5G02820|AT4G23750|AT2G19520|AT2G21050|AT3G13490|AT1G68990|AT5G53290|AT2G27530|AT2G44190|AT3G56090|AT2G37860|AT2G06990|AT1G25350|AT3G54180|AT4G15900|AT5G17430|AT1G73590|AT3G25710|AT3G61650|AT1G19850|AT3G18130|AT5G52520|AT1G11130|AT1G05470|AT2G20000|AT1G02730|AT5G22330|AT5G05620|AT5G28640|AT3G52910|AT3G47450|AT3G55510|AT1G14350|AT3G44600|AT1G74560…
1-1	GO:0006730	one-carbon metabolic process	BP	D03	0.000296	0.00233	13	97	972	22304	AT2G27040|AT4G10760|AT5G49020|AT4G25730|AT3G06930|AT5G52470|AT3G58470|AT5G13960|AT3G26410|AT1G57820|AT4G25630|AT1G69770|AT1G04870
1-1	GO:0003002	regionalization	BP	D03	0.000193	0.00159	13	93	972	22304	AT5G22650|AT1G19850|AT4G13750|AT3G25520|AT2G27530|AT2G02560|AT1G04550|AT4G37650|AT1G05470|AT2G06990|AT3G44750|AT3G44600|AT1G73590
1-1	GO:0009886	post-embryonic morphogenesis	BP	D03	0.00322	0.0176	10	83	972	22304	AT3G61650|AT1G74560|AT5G05620|AT2G06990|AT1G18800|AT3G02000|AT3G54180|AT1G14350|AT1G73590|AT3G44600
1-1	GO:0007349	cellularization	BP	D03	4.55e-08	8.63e-07	6	7	972	22304	AT5G48030|AT1G18370|AT3G43210|AT5G18700|AT2G44190|AT1G50240
1-1	GO:0006458	'de novo' protein folding	BP	D03	0.0019	0.011	2	2	972	22304	AT5G48030|AT1G55490
1-1	GO:0061077	chaperone-mediated protein folding	BP	D03	0.0019	0.011	2	2	972	22304	AT5G48030|AT1G55490
1-1	GO:0010154	fruit development	BP	D04	1.21e-05	0.000131	41	459	972	22304	AT3G55620|AT4G10760|AT5G27740|AT1G19850|AT1G06220|AT1G21690|AT2G38560|AT1G14610|AT5G52520|AT2G04030|AT1G11130|AT1G05470|AT4G00310|AT4G23750|AT2G20000|AT2G22870|AT1G69770|AT1G55900|AT3G12670|AT4G26300|AT3G49240|AT1G49400|AT4G01560|AT5G40480|AT5G56680|AT5G53290|AT2G34570|AT1G20960|AT2G44190|AT3G61140|AT3G10110|AT5G18700|AT5G16750|AT3G07060|AT3G54180|AT4G21100|AT1G80410|AT4G15900|AT1G79560|AT1G73590…
1-1	GO:0048316	seed development	BP	D04	3.89e-06	4.37e-05	41	438	972	22304	AT3G55620|AT4G10760|AT5G27740|AT1G19850|AT1G06220|AT1G21690|AT2G38560|AT1G14610|AT5G52520|AT2G04030|AT1G11130|AT1G05470|AT4G00310|AT4G23750|AT2G20000|AT2G22870|AT1G69770|AT1G55900|AT3G12670|AT4G26300|AT3G49240|AT1G49400|AT4G01560|AT5G40480|AT5G56680|AT5G53290|AT2G34570|AT1G20960|AT2G44190|AT3G61140|AT3G10110|AT5G18700|AT5G16750|AT3G07060|AT3G54180|AT4G21100|AT1G80410|AT4G15900|AT1G79560|AT1G73590…
1-1	GO:0009790	embryonic development	BP	D04	5.27e-08	9.83e-07	45	429	972	22304	AT3G55620|AT1G10270|AT4G10760|AT5G27740|AT1G19850|AT1G06220|AT4G13750|AT1G21690|AT1G14610|AT2G04030|AT1G11130|AT1G05470|AT4G00310|AT4G23750|AT2G20000|AT2G22870|AT1G69770|AT1G55900|AT4G15910|AT3G12670|AT4G26300|AT3G49240|AT1G49400|AT4G01560|AT1G68990|AT5G40480|AT5G56680|AT5G53290|AT2G34570|AT1G04550|AT1G20960|AT2G28000|AT3G61140|AT3G10110|AT5G18700|AT5G16750|AT3G07060|AT3G54180|AT4G21100|AT1G80410…
1-1	GO:0022621	shoot system development	BP	D04	0.00186	0.011	25	304	972	22304	AT4G34740|AT3G61650|AT5G39740|AT3G25520|AT3G18130|AT1G11130|AT2G36400|AT4G23750|AT1G02730|AT2G19520|AT5G05620|AT5G28640|AT3G52910|AT3G47450|AT1G14350|AT3G44600|AT5G16310|AT5G53290|AT5G55920|AT1G73177|AT3G56090|AT2G37860|AT3G54180|AT4G15900|AT1G73590
1-1	GO:0048367	shoot development	BP	D04	0.00324	0.0176	24	300	972	22304	AT4G34740|AT3G61650|AT5G39740|AT3G25520|AT5G16310|AT5G53290|AT3G18130|AT5G55920|AT2G36400|AT1G73177|AT3G56090|AT4G23750|AT1G02730|AT2G19520|AT5G28640|AT5G05620|AT2G37860|AT3G52910|AT3G47450|AT3G54180|AT4G15900|AT1G14350|AT1G73590|AT3G44600
1-1	GO:0022622	root system development	BP	D04	0.00588	0.0288	19	230	972	22304	AT3G25710|AT1G74560|AT3G61650|AT1G19850|AT4G13750|AT3G25520|AT3G18130|AT5G55920|AT1G04550|AT1G11130|AT5G01240|AT4G23750|AT2G20000|AT5G05620|AT1G18800|AT4G15900|AT2G21050|AT1G73590|AT3G44600
1-1	GO:0048364	root development	BP	D04	0.00588	0.0288	19	230	972	22304	AT3G25710|AT1G74560|AT3G61650|AT1G19850|AT4G13750|AT3G25520|AT3G18130|AT5G55920|AT1G04550|AT1G11130|AT5G01240|AT4G23750|AT2G20000|AT5G05620|AT1G18800|AT4G15900|AT2G21050|AT1G73590|AT3G44600
1-1	GO:0048827	phyllome development	BP	D04	0.000744	0.00512	21	222	972	22304	AT4G34740|AT3G61650|AT5G39740|AT3G25520|AT5G16310|AT5G53290|AT5G55920|AT2G36400|AT1G73177|AT3G56090|AT4G23750|AT2G19520|AT5G28640|AT5G05620|AT2G37860|AT3G52910|AT3G47450|AT3G54180|AT4G15900|AT1G73590|AT3G44600
1-1	GO:0048229	gametophyte development	BP	D04	6.35e-06	7e-05	25	212	972	22304	AT3G61650|AT1G34355|AT3G60360|AT3G56990|AT4G15570|AT1G72440|AT5G52520|AT4G00310|AT1G18370|AT2G20490|AT4G14150|AT5G05620|AT3G23670|AT3G03110|AT1G50240|AT3G23940|AT1G18450|AT4G30930|AT5G17020|AT2G41500|AT5G48030|AT2G47990|AT1G16280|AT3G43210|AT1G74260
1-1	GO:0010051	xylem and phloem pattern formation	BP	D04	0.00238	0.0136	7	43	972	22304	AT1G05470|AT1G19850|AT4G13750|AT2G02560|AT1G04550|AT1G73590|AT3G44600
1-1	GO:0006997	nucleus organization	BP	D04	9.28e-05	0.000795	7	26	972	22304	AT5G48030|AT2G20490|AT5G66410|AT4G30930|AT1G72440|AT5G62440|AT1G13220
1-1	GO:0048284	organelle fusion	BP	D04	0.00993	0.0467	4	20	972	22304	AT5G48030|AT2G20490|AT4G30930|AT1G72440
1-1	GO:0010103	stomatal complex morphogenesis	BP	D04	0.00429	0.0225	4	16	972	22304	AT3G61650|AT5G05620|AT3G54180|AT1G14350
1-1	GO:0009558	cellularization of the embryo sac	BP	D04	1.73e-05	0.000177	4	5	972	22304	AT5G48030|AT1G18370|AT3G43210|AT1G50240
1-1	GO:0010071	root meristem specification	BP	D04	0.0107	0.0495	2	4	972	22304	AT2G20000|AT1G11130
1-1	GO:0010338	leaf formation	BP	D04	0.0107	0.0495	2	4	972	22304	AT1G73590|AT3G44600
1-1	GO:0010342	cellularization of endosperm	BP	D04	0.0019	0.011	2	2	972	22304	AT5G18700|AT2G44190
1-1	GO:0051084	'de novo' posttranslational protein folding	BP	D04	0.0019	0.011	2	2	972	22304	AT5G48030|AT1G55490
1-1	GO:0009793	embryonic development ending in seed dormancy	BP	D05	1.1e-06	1.43e-05	38	372	972	22304	AT3G55620|AT4G10760|AT5G27740|AT1G19850|AT1G06220|AT1G21690|AT1G14610|AT2G04030|AT1G11130|AT4G00310|AT1G05470|AT4G23750|AT2G20000|AT2G22870|AT1G69770|AT1G55900|AT3G12670|AT4G26300|AT3G49240|AT1G49400|AT4G01560|AT5G40480|AT5G56680|AT5G53290|AT2G34570|AT1G20960|AT3G61140|AT3G10110|AT5G18700|AT5G16750|AT3G07060|AT3G54180|AT4G21100|AT1G80410|AT4G15900|AT1G79560|AT1G73590|AT5G17710
1-1	GO:0048366	leaf development	BP	D05	0.00313	0.0173	18	201	972	22304	AT4G34740|AT3G61650|AT5G39740|AT3G25520|AT5G16310|AT5G53290|AT5G55920|AT2G36400|AT3G56090|AT2G19520|AT5G28640|AT2G37860|AT5G05620|AT3G52910|AT3G47450|AT4G15900|AT1G73590|AT3G44600
1-1	GO:0009553	embryo sac development	BP	D05	3.28e-09	9.98e-08	19	85	972	22304	AT3G61650|AT3G60360|AT4G30930|AT3G56990|AT5G17020|AT1G72440|AT4G15570|AT5G52520|AT2G41500|AT4G00310|AT5G48030|AT1G18370|AT2G20490|AT5G05620|AT3G43210|AT2G47990|AT1G16280|AT3G03110|AT1G50240
1-1	GO:0000741	karyogamy	BP	D05	0.00993	0.0467	4	20	972	22304	AT5G48030|AT2G20490|AT4G30930|AT1G72440
1-1	GO:0010305	leaf vascular tissue pattern formation	BP	D05	0.00672	0.0327	4	18	972	22304	AT1G05470|AT1G19850|AT4G13750|AT3G44600
1-1	GO:0051085	chaperone mediated protein folding requiring cofactor	BP	D05	0.0019	0.011	2	2	972	22304	AT5G48030|AT1G55490
1-1	GO:0048825	cotyledon development	BP	D06	0.00773	0.0371	5	29	972	22304	AT4G23750|AT5G53290|AT3G54180|AT4G15900|AT1G73590
1-1	GO:0008213	protein amino acid alkylation	BP	D07	0.00318	0.0175	6	34	972	22304	AT2G27040|AT5G49020|AT1G69770|AT3G06930|AT5G13960|AT1G04870
1-1	GO:0018193	peptidyl-amino acid modification	BP	D07	0.00993	0.0467	4	20	972	22304	AT5G49020|AT3G06930|AT5G13960|AT1G04870
1-1	GO:0006479	protein amino acid methylation	BP	D08	0.00318	0.0175	6	34	972	22304	AT2G27040|AT5G49020|AT1G69770|AT3G06930|AT5G13960|AT1G04870
1-1	GO:0018195	peptidyl-arginine modification	BP	D08	8.25e-05	0.000718	3	3	972	22304	AT5G49020|AT3G06930|AT1G04870
1-1	GO:0071071	regulation of phospholipid biosynthetic process	BP	D08	0.0019	0.011	2	2	972	22304	AT3G47450|AT3G03710
1-1	GO:0018216	peptidyl-arginine methylation	BP	D09	8.25e-05	0.000718	3	3	972	22304	AT5G49020|AT3G06930|AT1G04870
1-1	GO:0010322	regulation of isopentenyl diphosphate biosynthetic process, mevalonate-independent pathway	BP	D09	0.0019	0.011	2	2	972	22304	AT3G47450|AT3G03710
1-1	GO:0035246	peptidyl-arginine N-methylation	BP	D10	8.25e-05	0.000718	3	3	972	22304	AT5G49020|AT3G06930|AT1G04870
1-1	GO:0034969	histone arginine methylation	BP	D10	0.0019	0.011	2	2	972	22304	AT5G49020|AT3G06930
1-1	GO:0035247	peptidyl-arginine omega-N-methylation	BP	D11	8.25e-05	0.000718	3	3	972	22304	AT5G49020|AT3G06930|AT1G04870
1-1	GO:0034970	histone H3-R2 methylation	BP	D11	0.0019	0.011	2	2	972	22304	AT5G49020|AT3G06930
1-1	GO:0034971	histone H3-R17 methylation	BP	D11	0.0019	0.011	2	2	972	22304	AT5G49020|AT3G06930
1-1	GO:0034972	histone H3-R26 methylation	BP	D11	0.0019	0.011	2	2	972	22304	AT5G49020|AT3G06930
1-1	GO:0019919	peptidyl-arginine methylation, to asymmetrical-dimethyl arginine	BP	D12	8.25e-05	0.000718	3	3	972	22304	AT5G49020|AT3G06930|AT1G04870
1-2	GO:0016043	cellular component organization	BP	D02	7.55e-14	4.6e-12	93	935	972	22304	AT3G57060|AT2G27040|AT5G49020|AT4G26430|AT5G66410|AT1G72440|AT3G05330|AT3G06930|AT3G19720|AT2G36070|AT5G55280|AT1G04070|AT2G19480|AT4G21270|AT1G54960|AT5G54510|AT2G19520|AT1G14900|AT4G14150|AT3G48900|AT1G69770|AT3G23670|AT4G25340|AT2G46520|AT1G75500|AT1G18450|AT3G20000|AT1G68990|AT2G37340|AT2G36250|AT2G29530|AT2G44190|AT3G06030|AT2G28000|AT1G13220|AT5G66750|AT5G48030|AT4G28250|AT3G61140|AT2G35630…
1-2	GO:0044085	cellular component biogenesis	BP	D02	2.27e-12	9.75e-11	56	454	972	22304	AT4G26430|AT5G39740|AT3G25520|AT5G06360|AT3G05330|AT4G26600|AT2G19480|AT4G21270|AT4G14150|AT1G14900|AT2G47420|AT4G02400|AT3G23670|AT4G25340|AT4G35490|AT1G75500|AT2G46520|AT2G37340|AT4G25730|AT5G52470|AT4G25630|AT3G61140|AT2G35630|AT3G19630|AT2G47990|AT1G16280|AT5G62440|AT5G51600|AT3G61650|AT1G07790|AT1G06720|AT1G63780|AT2G39140|AT5G56950|AT2G37990|AT1G02730|AT5G05620|AT2G37470|AT1G06760|AT3G03110…
1-2	GO:0007049	cell cycle	BP	D02	4.46e-08	8.61e-07	24	152	972	22304	AT3G61650|AT5G04320|AT3G48150|AT3G05330|AT2G27970|AT3G11520|AT4G21270|AT2G32590|AT5G42970|AT4G14150|AT5G05620|AT2G35630|AT5G40840|AT1G69770|AT1G03780|AT3G43210|AT5G18700|AT3G63130|AT3G23670|AT3G54180|AT4G05190|AT5G51600|AT1G50240|AT1G76540
1-2	GO:0022402	cell cycle process	BP	D02	6.72e-08	1.23e-06	21	122	972	22304	AT3G61650|AT5G04320|AT3G05330|AT4G21270|AT2G32590|AT5G42970|AT4G14150|AT5G05620|AT2G35630|AT5G40840|AT1G69770|AT1G03780|AT3G43210|AT5G18700|AT3G63130|AT3G23670|AT3G54180|AT4G05190|AT5G51600|AT1G76540|AT1G50240
1-2	GO:0007017	microtubule-based process	BP	D02	2.11e-17	2.21e-15	30	101	972	22304	AT5G27550|AT5G66410|AT3G20150|AT5G60930|AT1G72250|AT2G28620|AT1G54960|AT4G21270|AT1G18550|AT3G63130|AT1G59540|AT3G16060|AT4G14330|AT2G37420|AT3G10180|AT5G23910|AT5G02370|AT2G44190|AT3G06030|AT2G29550|AT3G10310|AT2G35630|AT1G03780|AT3G43210|AT2G36200|AT2G22610|AT1G29990|AT3G44050|AT4G05190|AT5G51600
1-2	GO:0022403	cell cycle phase	BP	D02	0.0015	0.00936	10	75	972	22304	AT4G21270|AT2G32590|AT5G04320|AT5G42970|AT2G35630|AT5G40840|AT1G03780|AT3G63130|AT4G05190|AT1G76540
1-2	GO:0051301	cell division	BP	D02	5.25e-13	2.64e-11	22	75	972	22304	AT1G10270|AT3G61650|AT1G53140|AT3G17360|AT5G66410|AT3G05330|AT4G37650|AT2G44190|AT1G57820|AT1G18370|AT1G54960|AT4G14150|AT5G05620|AT2G35630|AT1G69770|AT3G43210|AT5G18700|AT3G63130|AT3G23670|AT5G16750|AT5G51600|AT1G50240
1-2	GO:0055046	microgametogenesis	BP	D02	0.00993	0.0467	4	20	972	22304	AT1G18450|AT4G14150|AT3G23670|AT1G74260
1-2	GO:0006996	organelle organization	BP	D03	1.93e-17	2.21e-15	71	526	972	22304	AT3G57060|AT2G27040|AT5G49020|AT5G66410|AT1G72440|AT3G05330|AT3G06930|AT3G19720|AT2G36070|AT5G55280|AT1G04070|AT2G19480|AT4G21270|AT1G54960|AT1G14900|AT4G14150|AT3G48900|AT1G69770|AT3G23670|AT4G25340|AT3G20000|AT1G18450|AT2G36250|AT2G44190|AT2G29530|AT3G06030|AT1G13220|AT2G28000|AT5G66750|AT5G48030|AT2G35630|AT5G40840|AT2G25880|AT4G05410|AT5G62440|AT1G16970|AT5G51600|AT3G61650|AT1G07790|AT2G39140…
1-2	GO:0022607	cellular component assembly	BP	D03	1.06e-07	1.85e-06	32	258	972	22304	AT3G61650|AT1G07790|AT4G26430|AT3G05330|AT5G56950|AT2G19480|AT4G21270|AT4G14150|AT1G14900|AT5G05620|AT3G23670|AT2G37470|AT1G06760|AT4G25340|AT3G03110|AT2G46520|AT1G74560|AT2G31660|AT2G37340|AT4G27640|AT5G17020|AT3G23990|AT4G15770|AT1G57820|AT3G61140|AT2G35630|AT1G03780|AT1G18800|AT5G18700|AT4G05190|AT5G51600|AT3G57290
1-2	GO:0043933	macromolecular complex subunit organization	BP	D03	2.62e-05	0.000262	24	216	972	22304	AT3G26618|AT1G07790|AT1G74560|AT4G27640|AT2G31660|AT2G37340|AT4G26430|AT5G17020|AT5G56950|AT3G23990|AT2G19480|AT1G57820|AT4G15770|AT3G61140|AT1G14900|AT1G18800|AT2G37470|AT1G06760|AT4G25340|AT5G51600|AT3G03110|AT1G12920|AT3G57290|AT2G46520
1-2	GO:0034621	cellular macromolecular complex subunit organization	BP	D03	2.5e-06	3.01e-05	22	163	972	22304	AT3G26618|AT1G07790|AT1G74560|AT4G27640|AT2G31660|AT2G37340|AT4G26430|AT5G17020|AT5G56950|AT3G23990|AT2G19480|AT1G57820|AT4G15770|AT1G14900|AT1G18800|AT2G37470|AT1G06760|AT4G25340|AT5G51600|AT3G03110|AT1G12920|AT2G46520
1-2	GO:0006325	chromatin organization	BP	D03	6.67e-09	1.77e-07	26	160	972	22304	AT2G27040|AT1G07790|AT5G49020|AT3G06930|AT5G56950|AT2G19480|AT1G14900|AT3G48900|AT1G69770|AT1G06760|AT2G37470|AT4G25340|AT5G61060|AT1G18450|AT1G74560|AT5G13960|AT1G66740|AT4G32830|AT2G47620|AT5G66750|AT2G45490|AT1G57820|AT1G18800|AT2G25880|AT4G35570|AT1G76540
1-2	GO:0016568	chromatin modification	BP	D03	8.59e-05	0.000742	13	86	972	22304	AT2G27040|AT5G49020|AT3G06930|AT5G13960|AT4G32830|AT2G47620|AT5G66750|AT1G57820|AT2G45490|AT1G69770|AT2G25880|AT5G61060|AT1G76540
1-2	GO:0000279	M phase	BP	D03	0.00531	0.0277	8	62	972	22304	AT4G21270|AT2G32590|AT5G04320|AT2G35630|AT5G40840|AT1G03780|AT3G63130|AT4G05190
1-2	GO:0007018	microtubule-based movement	BP	D03	2.24e-12	9.75e-11	17	45	972	22304	AT5G27550|AT3G20150|AT5G23910|AT5G60930|AT5G02370|AT1G72250|AT2G28620|AT3G10310|AT1G18550|AT2G36200|AT2G22610|AT1G59540|AT3G16060|AT3G44050|AT3G10180|AT2G37420|AT4G14330
1-2	GO:0000910	cytokinesis	BP	D03	3.63e-13	1.91e-11	17	41	972	22304	AT3G61650|AT1G53140|AT3G17360|AT5G66410|AT3G05330|AT1G18370|AT1G54960|AT4G14150|AT2G35630|AT5G05620|AT1G69770|AT3G43210|AT5G18700|AT3G23670|AT3G63130|AT5G51600|AT1G50240
1-2	GO:0009292	genetic transfer	BP	D03	0.000733	0.00508	6	26	972	22304	AT5G66750|AT2G19480|AT5G22650|AT5G56950|AT3G44750|AT5G50320
1-2	GO:0033205	cell cycle cytokinesis	BP	D03	4.62e-10	1.67e-08	11	22	972	22304	AT3G61650|AT4G14150|AT5G05620|AT2G35630|AT1G69770|AT3G43210|AT3G05330|AT5G18700|AT3G23670|AT5G51600|AT1G50240
1-2	GO:0032506	cytokinetic process	BP	D03	3.98e-07	5.83e-06	7	13	972	22304	AT3G61650|AT4G14150|AT5G05620|AT2G35630|AT3G05330|AT5G18700|AT3G23670
1-2	GO:0051276	chromosome organization	BP	D04	3.99e-08	7.96e-07	29	210	972	22304	AT2G27040|AT1G07790|AT3G57060|AT5G49020|AT3G06930|AT5G56950|AT5G48600|AT2G19480|AT1G14900|AT3G48900|AT1G69770|AT2G37470|AT1G06760|AT4G25340|AT5G61060|AT1G18450|AT1G74560|AT5G13960|AT4G32830|AT1G66740|AT2G47620|AT5G66750|AT2G45490|AT1G57820|AT1G18800|AT2G25880|AT1G16970|AT4G35570|AT1G76540
1-2	GO:0065003	macromolecular complex assembly	BP	D04	7.03e-05	0.00065	22	201	972	22304	AT1G07790|AT1G74560|AT4G27640|AT2G31660|AT2G37340|AT4G26430|AT5G17020|AT5G56950|AT3G23990|AT2G19480|AT1G57820|AT4G15770|AT3G61140|AT1G14900|AT1G18800|AT2G37470|AT1G06760|AT4G25340|AT5G51600|AT3G03110|AT3G57290|AT2G46520
1-2	GO:0007010	cytoskeleton organization	BP	D04	1.78e-07	2.75e-06	18	97	972	22304	AT3G61650|AT5G67270|AT5G66410|AT3G05330|AT2G44190|AT3G06030|AT1G54960|AT4G21270|AT4G14150|AT5G05620|AT2G35630|AT1G03780|AT3G43210|AT5G18700|AT3G23670|AT1G29990|AT4G05190|AT5G51600
1-2	GO:0006333	chromatin assembly or disassembly	BP	D04	1.44e-05	0.000153	13	73	972	22304	AT1G74560|AT1G07790|AT5G56950|AT1G66740|AT1G57820|AT2G19480|AT1G14900|AT3G48900|AT1G18800|AT1G06760|AT2G37470|AT4G25340|AT4G35570
1-2	GO:0048285	organelle fission	BP	D04	0.000198	0.00161	9	48	972	22304	AT2G32590|AT5G66410|AT2G35630|AT5G40840|AT3G19720|AT4G05410|AT5G55280|AT2G36250|AT5G51600
1-2	GO:0009294	DNA mediated transformation	BP	D04	0.000733	0.00508	6	26	972	22304	AT5G66750|AT2G19480|AT5G22650|AT5G56950|AT3G44750|AT5G50320
1-2	GO:0000912	assembly of actomyosin apparatus involved in cell cycle cytokinesis	BP	D04	6.75e-09	1.77e-07	6	6	972	22304	AT3G61650|AT4G14150|AT5G05620|AT3G05330|AT5G18700|AT3G23670
1-2	GO:0070925	organelle assembly	BP	D04	1.73e-05	0.000177	4	5	972	22304	AT4G15770|AT4G21270|AT1G03780|AT4G05190
1-2	GO:0034622	cellular macromolecular complex assembly	BP	D05	7.68e-06	8.39e-05	20	149	972	22304	AT1G07790|AT1G74560|AT4G27640|AT2G31660|AT2G37340|AT4G26430|AT5G17020|AT5G56950|AT3G23990|AT2G19480|AT1G57820|AT4G15770|AT1G14900|AT1G18800|AT2G37470|AT1G06760|AT4G25340|AT3G03110|AT5G51600|AT2G46520
1-2	GO:0071103	DNA conformation change	BP	D05	3.08e-08	6.72e-07	18	87	972	22304	AT3G57060|AT1G74560|AT1G07790|AT3G10690|AT4G31210|AT5G56950|AT4G36020|AT5G02820|AT2G19480|AT1G57820|AT3G23890|AT1G14900|AT5G04130|AT3G10270|AT1G18800|AT2G37470|AT1G06760|AT4G25340
1-2	GO:0043414	macromolecule methylation	BP	D05	0.000305	0.00238	11	73	972	22304	AT2G27040|AT4G25630|AT1G57820|AT4G10760|AT5G49020|AT4G25730|AT1G69770|AT5G52470|AT3G06930|AT5G13960|AT1G04870
1-2	GO:0016569	covalent chromatin modification	BP	D05	7.83e-05	0.000714	11	63	972	22304	AT5G66750|AT2G27040|AT2G45490|AT5G49020|AT1G69770|AT3G06930|AT5G13960|AT2G25880|AT4G32830|AT5G61060|AT1G76540
1-2	GO:0031497	chromatin assembly	BP	D05	0.000158	0.00132	10	57	972	22304	AT1G07790|AT1G74560|AT2G19480|AT1G57820|AT1G14900|AT1G18800|AT5G56950|AT2G37470|AT1G06760|AT4G25340
1-2	GO:0034728	nucleosome organization	BP	D05	0.000571	0.00403	9	55	972	22304	AT1G07790|AT1G74560|AT2G19480|AT1G14900|AT1G18800|AT5G56950|AT2G37470|AT1G06760|AT4G25340
1-2	GO:0000226	microtubule cytoskeleton organization	BP	D05	7.36e-07	9.9e-06	11	40	972	22304	AT4G21270|AT1G54960|AT5G66410|AT2G35630|AT1G03780|AT3G43210|AT1G29990|AT2G44190|AT4G05190|AT3G06030|AT5G51600
1-2	GO:0030036	actin cytoskeleton organization	BP	D05	0.00729	0.0351	6	40	972	22304	AT3G61650|AT4G14150|AT5G05620|AT3G05330|AT5G18700|AT3G23670
1-2	GO:0000280	nuclear division	BP	D05	0.00177	0.011	5	21	972	22304	AT2G32590|AT5G66410|AT2G35630|AT5G40840|AT5G51600
1-2	GO:0000911	cytokinesis by cell plate formation	BP	D05	3.4e-08	7.16e-07	9	19	972	22304	AT3G61650|AT4G14150|AT5G05620|AT2G35630|AT3G05330|AT5G18700|AT3G23670|AT5G51600|AT1G50240
1-2	GO:0030865	cortical cytoskeleton organization	BP	D05	0.000324	0.00239	5	15	972	22304	AT1G54960|AT5G67270|AT5G66410|AT1G29990|AT3G06030
1-2	GO:0007000	nucleolus organization	BP	D05	0.0107	0.0495	2	4	972	22304	AT5G66410|AT5G62440
1-2	GO:0006323	DNA packaging	BP	D06	4.91e-05	0.000468	11	60	972	22304	AT3G57060|AT1G07790|AT1G74560|AT2G19480|AT1G57820|AT1G14900|AT1G18800|AT5G56950|AT2G37470|AT1G06760|AT4G25340
1-2	GO:0065004	protein-DNA complex assembly	BP	D06	0.000183	0.00152	10	58	972	22304	AT1G07790|AT1G74560|AT2G19480|AT1G57820|AT1G14900|AT1G18800|AT5G56950|AT2G37470|AT1G06760|AT4G25340
1-2	GO:0031122	cytoplasmic microtubule organization	BP	D06	0.00333	0.018	4	15	972	22304	AT1G54960|AT5G66410|AT1G29990|AT3G06030
1-2	GO:0000914	phragmoplast assembly	BP	D06	6.75e-09	1.77e-07	6	6	972	22304	AT3G61650|AT4G14150|AT5G05620|AT3G05330|AT5G18700|AT3G23670
1-2	GO:0031032	actomyosin structure organization	BP	D06	6.75e-09	1.77e-07	6	6	972	22304	AT3G61650|AT4G14150|AT5G05620|AT3G05330|AT5G18700|AT3G23670
1-2	GO:0007051	spindle organization	BP	D06	0.000319	0.00238	3	4	972	22304	AT4G21270|AT1G03780|AT4G05190
1-2	GO:0016570	histone modification	BP	D07	0.000245	0.00194	10	60	972	22304	AT2G27040|AT2G45490|AT5G49020|AT1G69770|AT3G06930|AT5G13960|AT2G25880|AT4G32830|AT5G61060|AT1G76540
1-2	GO:0006334	nucleosome assembly	BP	D07	0.000571	0.00403	9	55	972	22304	AT1G07790|AT1G74560|AT2G19480|AT1G14900|AT1G18800|AT5G56950|AT2G37470|AT1G06760|AT4G25340
1-2	GO:0043622	cortical microtubule organization	BP	D07	0.00253	0.0142	4	14	972	22304	AT1G54960|AT5G66410|AT1G29990|AT3G06030
1-2	GO:0051225	spindle assembly	BP	D07	8.25e-05	0.000718	3	3	972	22304	AT4G21270|AT1G03780|AT4G05190
1-2	GO:0016572	histone phosphorylation	BP	D08	3.59e-06	4.07e-05	4	4	972	22304	AT2G45490|AT2G25880|AT4G32830|AT1G76540
1-2	GO:0010389	regulation of G2/M transition of mitotic cell cycle	BP	D08	0.00553	0.0281	2	3	972	22304	AT1G20930|AT1G76540
1-2	GO:0016571	histone methylation	BP	D09	0.00564	0.0281	5	27	972	22304	AT2G27040|AT5G49020|AT1G69770|AT3G06930|AT5G13960
1-2	GO:0000338	protein deneddylation	BP	D09	0.00569	0.0281	3	9	972	22304	AT4G26430|AT3G61140|AT5G42970
1-2	GO:0051567	histone H3-K9 methylation	BP	D11	0.00149	0.00936	3	6	972	22304	AT2G27040|AT1G69770|AT5G13960
1-3	GO:0008283	cell proliferation	BP	D01	1.16e-07	2e-06	11	34	972	22304	AT1G74560|AT1G50490|AT5G39740|AT3G20060|AT3G25520|AT5G28640|AT1G18800|AT5G55920|AT5G13680|AT5G50320|AT2G46520
1-3	GO:0035265	organ growth	BP	D03	0.00569	0.0281	3	9	972	22304	AT1G22270|AT5G13680|AT5G50320
1-4	GO:0031324	negative regulation of cellular metabolic process	BP	D05	0.00672	0.0327	10	92	972	22304	AT4G30950|AT5G66750|AT2G27040|AT5G22650|AT2G39810|AT1G69770|AT3G02000|AT3G15150|AT4G15900|AT3G03710
1-4	GO:0009890	negative regulation of biosynthetic process	BP	D05	0.00569	0.0281	9	76	972	22304	AT5G66750|AT2G27040|AT5G22650|AT2G39810|AT1G69770|AT3G02000|AT3G15150|AT4G15900|AT3G03710
1-4	GO:0031327	negative regulation of cellular biosynthetic process	BP	D06	0.00569	0.0281	9	76	972	22304	AT5G66750|AT2G27040|AT5G22650|AT2G39810|AT1G69770|AT3G02000|AT3G15150|AT4G15900|AT3G03710
